# Supplementary material for: High‐resolution temporal dynamic transcriptome landscape reveals a GhCAL‐mediated flowering regulatory pathway in cotton (Gossypium hirsutum L.)
Source: Plant Biotechnol J. 2020 Aug 3;19(1):153–66. doi: 10.1111/pbi.13449 (PMC7769237; doi:10.1111/pbi.13449)
Supplement: Supplementary file 8 — Table S1 Summary of RNA‐Seq reads mapping results. [file PBI-19-153-s003.xls]

## Sheet: Sheet3
Table S1 Summary of RNA-Seq reads mapping results
Sample ID		Mapped Reads		Unique Mapped Reads
	Clean reads	Number	mapped（%）	Number	mapped（%）
C0_1	45092136	41908538	93	38673332	86
C0_2	40568186	37813650	93	34716690	85
C0_3	44296388	40140447	91	36850836	84
C1_1	42424766	40311476	95	36940489	87
C1_2	38260974	35963902	94	33237678	87
C1_3	40669848	38312140	94	34842232	85
C2_1	43521646	41074832	94	37820223	87
C2_2	39947376	36867975	92	34109752	85
C2_3	40263246	37239830	92	33777911	83
C3_1	42433024	38590842	91	35219076	83
C3_2	42904978	38939671	91	35962433	84
C3_3	43107966	40497042	94	37087761	86
C4_1	45573596	41333383	91	38017949	84
C4_2	44112360	41162441	93	37570155	85
C4_3	41390806	38528655	93	35315415	85
C5_1	44243492	41596379	94	38619054	87
C5_2	42133974	39278454	93	36335092	86
C5_3	41050834	38505239	94	35378144	86
G0_1	42429910	39988735	94	36752235	86
G0_2	40720284	38097955	94	34891047	86
G0_3	43101426	40665775	94	37355202	86
G1_1	39416664	37210506	94	33897840	86
G1_2	41704960	39166141	94	36156370	87
G1_3	43933882	41522512	95	38147790	87
G2_1	41800854	39376904	94	35930057	86
G2_2	41850214	39127420	93	35939417	85
G2_3	45177506	42244627	94	38667072	86
G3_1	40359704	37650965	93	34285080	85
G3_2	37689660	35431707	94	32661213	87
G3_3	43302470	40423617	93	37230248	86
G4_1	42893174	38684013	90	35603765	83
G4_2	41049248	38434436	94	35335591	86
G4_3	43403868	39036786	90	35959532	83
G5_1	42453926	40189611	95	36803905	87
G5_2	41100648	38155033	93	34914751	85
G5_3	42139416	39421945	94	36376894	87
STS0_1	41495254	38564769	93	35539965	86
STS0_2	41014094	38029488	93	35119640	86
STS0_3	42029140	39072380	93	35702227	85
STS1_1	41619870	38567002	93	35550252	86
STS1_2	41273842	38390915	93	35541392	86
STS1_3	43557166	40878722	94	37536807	86
STS2_1	43032860	40323239	94	36895570	86
STS2_2	40970034	38115546	93	35000621	85
STS2_3	43037288	40189507	93	36999186	86
STS3_1	39680570	37065651	93	33553247	84
STS3_2	39032442	35847145	92	32665004	84
STS3_3	44514758	41579438	93	38121963	85
STS4_1	42177994	39451905	94	36168132	86
STS4_2	41061258	37246695	91	34334530	84
STS4_3	45075914	42206536	94	38565707	86
STS5_1	41554890	39008820	94	36086888	87
STS5_2	39970066	36763770	92	33704104	84
STS5_3	43789062	40688713	93	37225428	85
YZ0_1	42708010	39558068	93	36436557	86
YZ0_2	41927782	38938359	93	36036894	86
YZ0_3	43513078	40471245	93	37452398	86
YZ1_1	41513624	39228037	94	35556492	85
YZ1_2	41932080	39220634	94	36115833	87
YZ1_3	42054960	39339456	94	35992473	86
YZ2_1	39913712	37562468	94	34230478	86
YZ2_2	42019514	38533738	92	35347149	84
YZ2_3	42646666	40357122	95	36795525	87
YZ3_1	41000396	38357007	94	35045520	86
YZ3_2	43090436	39810603	92	36708696	85
YZ3_3	42250934	39369192	93	35946619	85
YZ4_1	40476824	37917215	94	33991873	84
YZ4_2	44210340	41013391	93	37867304	86
YZ4_3	43205432	40636477	94	36892816	85
YZ5_1	41732514	39108730	94	35536896	85
YZ5_2	37934054	34302843	90	31766787	83
YZ5_3	43830816	40277974	92	36875182	84
Total	3027371084	2818886384	93	2586288386	85
