# Supplementary material for: High‐resolution temporal dynamic transcriptome landscape reveals a GhCAL‐mediated flowering regulatory pathway in cotton (Gossypium hirsutum L.)
Source: Plant Biotechnol J. 2020 Aug 3;19(1):153–66. doi: 10.1111/pbi.13449 (PMC7769237; doi:10.1111/pbi.13449)
Supplement: Supplementary file 9 — Table S2 Data of WGCNA analysis. [file PBI-19-153-s004.xlsx]

## Sheet: Sheet1
Table S2 Data of WGCNA analysis
GeneID	kME	Module	Annotation	C0	C1	C2	C3	C4	C5	YZ0	YZ1	YZ2	YZ3	YZ4	YZ5	G0	G1	G2	G3	G4	G5	STS0	STS1	STS2	STS3	STS4	STS5
GH_D08G2683	0.874829	green	Protein ECERIFERUM 3	2.47698	4.16066	9.08901	16.583	15.5137	23.9183	1.58534	4.42166	9.00709	17.0162	11.2783	17.213	2.63462	5.04467	8.95892	18.9651	16.831	19.428	2.5138	5.06379	10.2273	12.8143	12.3038	14.9506
GH_A03G0975	0.855327	green	Patatin-like protein 2	2.4266	2.17617	4.71907	5.45008	8.44617	13.7552	3.32757	2.16765	4.44158	8.20135	5.4283	9.44342	1.85042	2.5356	2.9291	7.07968	5.90384	9.38735	3.01025	2.11316	2.50625	5.14052	5.26153	8.45418
GH_D09G0365	0.875255	green	Terpene synthase 10	0.122426	0.0605998	0.528594	0.470338	0.367169	1.33719	0.18012	0.170068	0.422008	0.173475	0.301869	1.09273	0.167424	0.226807	0.257085	0.774201	0.849995	1.78502	0.405277	0.455779	0.730207	0.703376	1.00752	1.544
GH_D05G2891	0.839186	green	NOD26-like major intrinsic protein 1	0.0223307	0.001	0.695143	1.36742	2.21266	1.05819	0.001	0.0242861	1.21915	1.42544	2.53883	3.05977	0.001	0.0962238	0.343321	2.30728	1.27361	3.72152	0.001	0.0705852	0.333334	2.97352	3.63085	3.31438
GH_D11G0740	0.77356	green	Metalloendoproteinase 1	25	31.7207	66.6104	135.064	117.992	162.479	19.2786	20.7274	47.3271	123.676	57.5298	86.3713	22.8004	33.1741	57.7048	129.052	90.372	100.315	29.7294	38.225	87.0328	117.559	89.1432	103.637
GH_A05G1606	0.921718	green	Dormancy-associated protein 1	30.9482	34.8866	27.6668	94.1874	92.1493	162.226	20.8662	40.5155	42.6198	113.104	104.125	154.458	27.6653	78.6985	67.3684	120.05	114.132	136.562	44.2273	72.7842	74.5674	147.223	153.277	169.991
GH_D10G1269	0.914254	green	Expansin-A2	1.9644	2.90158	3.57001	10.5136	13.3882	18.4543	1.08416	2.76582	3.67264	10.2531	21.1854	27.0009	2.86998	8.60982	7.32014	18.6793	27.2525	39.1111	2.71387	9.43961	9.27326	16.5186	24.4726	29.7055
GH_D10G0271	0.90994	green	Stem-specific protein TSJT1	9.82295	21.7428	11.1045	60.9275	45.494	78.277	5.85244	18.5973	12.3433	58.8498	42.1476	86.5087	5.74445	43.6028	22.1467	63.3992	55.3692	62.3742	11.4169	37.8321	24.3745	68.0143	60.1864	66.9618
GH_D10G0802	0.933436	green	Pentatricopeptide repeat (PPR) superfamily protein	5.2469	3.01167	5.11318	10.7932	9.54709	18.5428	3.082	4.20764	5.46022	10.9219	7.32325	15.2281	4.37866	7.57576	4.98163	18.4154	9.15487	20.9607	5.6023	5.40156	4.45758	19.5806	11.662	18.6592
GH_A10G1626	0.910689	green	Expansin-A4	1.24662	2.99819	2.39868	6.8567	10.7677	15.528	0.797498	2.00408	3.69232	9.1757	15.6222	21.0983	1.72313	4.60989	5.50714	15.8395	23.6646	29.5279	2.68576	8.23551	7.80303	11.6739	18.7289	23.5913
GH_D07G0279	0.75463	green	Tocopherol cyclase, chloroplastic	20.6713	11.6541	17.5001	17.9599	27.9714	35.2013	21.6062	17.6515	18.158	16.5097	22.0766	41.4262	20.6168	17.7465	22.7426	33.2	33.7061	64.8101	41.4956	29.6677	23.7959	38.6428	46.5896	69.8348
GH_D12G1971	0.912923	green	Thioredoxin-like 1-2, chloroplastic	2.84735	4.37568	5.44809	16.7252	12.6438	22.6629	1.62327	3.48149	3.83871	16.8975	13.0552	22.2325	1.4885	7.73586	9.24245	20.8624	17.2388	18.6506	3.55987	9.14166	8.98188	22.9842	18.68	19.4333
GH_A11G0457	0.92298	green	Cytochrome P450 84A1	0.143774	0.336846	0.339824	0.946423	1.1582	1.85901	0.129033	0.299284	0.465998	1.33982	1.97833	3.22904	0.28266	0.513783	0.622751	2.40025	1.98254	4.88183	0.292474	1.09829	1.09493	2.08693	2.47236	5.01946
GH_D09G1786	0.841111	green	Ferritin-3, chloroplastic	1.89683	15.7955	15.5786	19.0207	22.6068	22.7018	3.04596	9.36019	13.439	16.9047	12.2069	24.0385	1.86928	11.26	6.395	19.1711	10.6949	25.9577	1.7492	5.11038	6.38639	16.9212	10.3598	24.0466
GH_A09G1832	0.856357	green	Ferritin-3, chloroplastic	4.24937	31.28	25.0789	33.1473	36.7108	43.0704	5.14607	17.3762	21.6228	27.0977	22.9665	39.8551	3.97416	25.6203	10.6165	40.4625	19.1175	53.8522	4.19038	12.0656	11.0634	30.5532	19.3313	42.1393
GH_D07G2010	0.798258	green	2A phosphatase associated protein of 46 kD	4.85438	8.75903	6.24277	14.155	13.2844	14.9581	3.89224	9.52153	7.44281	11.9203	9.17555	18.5053	5.988	17.4513	9.94303	23.9008	19.9339	29.1158	8.40487	21.2653	11.8652	29.9991	21.7934	35.9023
GH_D11G2825	0.762472	green	Light-inducible protein CPRF2	2.3156	1.22607	1.65742	4.74079	4.62008	5.66885	2.72314	1.25515	1.61897	4.1059	4.35965	6.24532	2.24524	2.5862	2.61091	4.93875	6.07422	6.73382	4.44444	3.50675	4.4519	8.83676	10.0786	8.42165
GH_A05G2233	0.930842	green	Blue copper protein	2.68694	3.23785	4.69011	8.79971	9.30367	14.1971	1.61992	3.15576	5.23002	9.57831	16.5044	21.9013	3.20349	6.46647	6.21585	14.5486	18.0811	31.623	2.77841	6.89398	8.64348	12.9394	16.751	25.7724
GH_A06G0014	0.925373	green	Peroxidase 64	0.208026	0.549599	0.466858	2.45869	2.8119	3.8583	0.0839352	0.550834	1.01819	2.7892	5.00239	6.5964	0.289804	1.73272	1.16531	3.97745	5.69252	9.86913	0.258461	1.88964	1.4544	3.46618	5.12327	7.82872
GH_A13G1937	0.916108	green	GDSL esterase/lipase At5g33370	0.585562	1.39806	1.20058	4.67699	6.85797	8.50889	0.505265	1.46544	2.10006	6.39457	10.1568	13.2972	0.792454	2.8557	2.6703	9.44715	14.0964	17.6262	0.824244	4.30749	3.66559	7.598	11.0773	13.709
GH_D05G0458	0.951207	green	Zinc finger CCCH domain-containing protein 20	5.32591	7.14421	5.75217	12.9002	13.4181	27.2489	4.25392	6.66646	6.62916	13.9911	12.2649	25.8308	5.71485	10.4735	8.71775	16.9235	12.8085	22.308	7.96401	11.9426	9.64857	19.622	14.6822	24.4259
GH_D13G1926	0.707829	green	Ethylene-responsive transcription factor 1B	1.2878	0.447992	0.220954	1.91964	0.367948	2.34824	1.65286	0.470433	0.385129	1.77376	0.183854	1.14236	0.311452	0.508611	0.0946054	1.62682	0.701913	2.30332	0.88972	0.566599	0.657075	2.40128	1.35585	3.26382
GH_D11G0441	0.761026	green	Ethylene-responsive transcription factor 2	0.778599	1.61611	0.745543	3.17975	0.851882	2.65957	0.730104	1.64782	0.993436	3.1603	0.987711	2.93994	0.228447	2.09688	0.816586	2.38362	2.01692	2.51827	0.5941	0.941776	1.06226	1.85412	2.48943	2.46898
GH_A12G2312	0.950255	green	Type I inositol polyphosphate 5-phosphatase 2	0.226976	0.523554	0.550277	1.43313	1.26603	1.68475	0.303175	0.458859	0.418754	1.20777	1.28999	1.80184	0.296455	0.744493	0.428556	1.38911	1.17388	1.83346	0.412706	1.00119	0.744071	1.40322	1.07502	1.57488
GH_D12G2058	0.90023	green	Probable galactinol--sucrose galactosyltransferase 2	0.233634	0.604883	0.342645	1.73961	0.891024	2.10946	0.435797	0.445913	0.377339	1.47481	0.924967	1.2501	0.222282	0.679689	0.686083	1.70795	1.55015	1.7383	0.390037	0.623532	0.380442	1.92043	1.35283	2.338
GH_A05G2937	0.889589	green	P-glycoprotein 16	0.83555	11.487	10.071	35.6328	58.4604	82.0072	0.660076	11.6847	6.73256	25.2316	37.0196	78.291	0.332682	17.2817	7.5498	29.4265	32.7734	49.2014	0.441892	10.5851	5.96773	33.114	44.9356	71.6315
GH_A06G0028	0.764792	green	Glucan endo-1,3-beta-glucosidase, basic isoform	1.64638	2.29611	4.38629	10.5987	9.44739	10.7568	1.02377	1.81831	3.30009	9.86191	6.53388	6.39115	1.44842	2.52731	5.36788	9.3252	8.44069	7.59239	1.80961	3.89902	5.43272	7.68453	6.60184	7.57192
GH_D08G1275	0.84909	green	Cytochrome P450 78A3	0.506498	0.37914	0.648275	2.07201	1.39058	2.0097	0.0982928	0.189234	0.349758	1.27236	1.87559	1.5967	0.383985	0.333025	0.986028	1.55249	1.62554	1.9455	0.400782	0.616382	1.3879	2.14634	2.20824	3.25677
GH_D10G2445	0.876048	green	3-ketoacyl-CoA synthase 19	0.347496	2.73615	2.63273	6.33275	2.94829	5.98747	0.146733	2.19273	1.25857	4.85932	3.00688	5.90715	0.249678	1.84509	1.82344	4.69582	2.01878	6.15985	0.45068	2.65289	1.1607	5.20859	2.63342	5.35572
GH_D07G2278	0.831646	green	Cystathionine gamma-synthase 1, chloroplastic	2.72424	2.82364	2.91648	7.02253	3.10633	6.08278	2.70465	3.90605	2.01695	5.87295	2.979	6.15325	1.44051	3.76155	1.7672	5.42155	3.81823	7.82701	1.61746	4.55204	1.51654	7.44203	3.35157	11.3286
GH_D11G0442	0.747381	green	Ethylene-responsive transcription factor ERF106	0.670112	0.550425	0.26108	2.4521	0.577292	2.74414	0.539743	1.69617	0.254246	3.38317	0.58031	2.48899	0.152459	0.886349	0.236963	2.02835	0.848381	2.17242	0.660192	1.07445	0.306621	2.05796	0.973217	2.435
GH_A13G0463	0.944156	green	Ubiquitin-like superfamily protein	1.01048	4.63399	3.58038	11.033	8.47213	16.1003	2.31566	7.05883	3.71646	10.7679	9.60222	16.9153	1.21083	4.59054	2.44652	9.2136	6.60556	15.1082	1.99809	4.95586	4.43798	10.258	8.08782	16.574
GH_D04G1909	0.920324	green	Cytochrome P450 82C4	0.242343	0.485118	0.347761	1.2488	0.577841	1.64543	0.420041	0.639573	0.533896	1.03447	0.741121	1.41432	0.278171	0.631976	0.583863	1.41551	0.750746	1.44606	0.487183	0.547557	0.365553	1.08515	0.703396	1.73249
GH_A08G1272	0.921278	green	Cytochrome P450 78A3	0.0609206	0.0927919	0.10733	0.754602	0.324906	1.74631	0.0252468	0.0383433	0.13995	0.696598	0.335963	1.21613	0.0512363	0.0252256	0.098164	0.874202	0.362032	1.14071	0.0257006	0.0750604	0.150873	1.06925	0.39015	1.51586
GH_D05G1068	0.922834	green	Probable glucuronoxylan glucuronosyltransferase IRX7	0.679034	0.621125	0.694026	1.88721	0.812396	2.05853	0.668479	0.369424	0.350822	1.53806	0.921259	2.13981	0.431312	0.833809	0.728105	1.34547	1.23408	2.03758	0.573463	0.692822	0.527025	1.88374	1.48318	2.76053
GH_D09G2495	0.878007	green	Beta-D-xylosidase 1	0.348972	0.46378	0.355217	1.17863	0.531539	1.03819	0.248032	0.392623	0.275038	0.765447	0.448785	1.2548	0.184345	0.757977	0.31365	0.854936	0.728417	1.53997	0.275096	1.01591	0.277003	0.734868	0.722202	1.36096
GH_A04G0608	0.878517	green	F-box/kelch-repeat protein At2g44130	0.678307	0.786939	0.728821	2.13093	1.64814	3.03334	0.313818	0.78841	0.614212	2.14977	1.09753	2.18063	0.624671	1.24586	1.22658	2.16223	2.0816	2.3715	1.12458	1.20082	1.20365	2.56773	2.50036	2.23441
GH_D05G2057	0.77084	green	BRI1 kinase inhibitor 1	1.21648	2.22501	1.31658	4.69677	2.55855	3.64189	0.695553	2.52748	1.05166	4.77108	1.93897	4.07818	0.626833	2.2078	1.41173	3.95304	1.91617	3.65744	1.13103	1.38215	1.57935	3.36545	2.06178	3.40883
GH_A05G2025	0.767584	green	BRI1 kinase inhibitor 1	0.693325	1.93674	1.086	3.52	1.47859	2.60539	0.735318	2.16187	0.568852	2.62204	1.51509	2.47879	0.379411	1.15	0.646323	2.50219	1.85832	2.77018	0.80482	1.13037	0.851314	1.74264	1.89925	2.40894
GH_A05G3482	0.903374	green	Pleiotropic drug resistance protein 3	1.23382	1.51883	2.90176	5.90813	5.28726	10.4152	1.15255	1.24206	2.66101	6.16934	3.76722	7.45472	1.35717	1.41818	2.21211	5.12884	3.93648	6.38426	1.67218	2.06657	2.76348	5.76518	5.20151	7.46574
GH_D06G0294	0.899145	green	Agamous-like MADS-box protein AGL16	0.136143	0.759353	0.877547	3.08807	3.5643	4.86782	0.0685264	0.281878	0.726455	1.19535	1.58587	2.99905	0.0227135	0.423137	0.527702	1.79892	2.82194	4.31604	0.191123	0.377755	0.888659	2.28169	3.25568	3.90321
GH_A05G3581	0.952765	green	Transcription factor bHLH93	3.75912	10.2483	7.56232	16.5465	18.062	25.6857	4.24607	8.769	9.62456	19.5137	18.4966	30.083	3.63782	13.0294	10.1586	27.5319	20.2496	27.7168	7.21247	13.6092	11.637	23.4934	16.7918	25.4312
GH_D04G0747	0.910126	green	Protein ECERIFERUM 1	1.28582	2.8544	2.18071	6.02608	4.57975	7.46303	1.21659	2.20204	2.54266	5.81021	5.42519	7.14172	1.73876	3.12667	2.5064	5.90375	7.22617	8.18677	1.14558	1.93425	2.07138	4.10328	5.89943	5.67952
GH_D05G0386	0.906284	green	DNA topoisomerase 2-binding protein 1	3.80919	4.64344	5.35112	11.873	6.68174	15.7537	4.67695	3.94226	4.69397	11.9964	6.95485	15.2641	4.40409	4.99026	3.84094	11.9396	7.26855	13.349	4.10858	4.45662	3.769	11.5303	6.16417	12.2513
GH_D05G0389	0.876783	green	plant adhesion molecule 1	6.40936	6.30003	5.8354	15.3894	12.2032	41.2995	5.99562	5.13194	6.3381	14.1162	10.072	36.6918	5.26646	11.7576	7.38036	16.5404	13.5805	27.8445	7.02766	10.5653	7.35943	16.4166	16.7356	22.8635
GH_A05G2255	0.811631	green	7-deoxyloganetin glucosyltransferase	0.941222	2.07588	1.85232	5.43801	3.59208	3.96008	0.864702	1.63427	2.02721	5.59781	3.52107	4.28634	0.769435	1.7962	1.27394	5.19175	3.60351	4.40538	1.03831	2.14917	2.44022	6.60854	3.6422	4.94402
GH_A05G2412	0.776895	green	Chalcone synthase	0.843515	1.51615	1.54938	3.3454	1.48792	4.21094	1.09869	1.50822	2.0855	3.55577	1.48884	2.29653	1.16586	1.32638	1.03154	3.73954	1.98036	3.9397	0.959238	1.13965	1.65523	3.15761	1.27202	2.62938
GH_D12G2519	0.970421	green	Homeobox protein BEL1 homolog	1.11297	1.81356	2.38603	4.94265	3.47936	5.16701	1.2191	1.73858	1.78597	4.22333	3.71814	5.58146	0.915708	2.46835	1.73426	4.66568	3.77628	6.85165	1.23105	2.48357	2.20232	3.93209	3.04996	5.73062
GH_A11G3691	0.841188	green	Aquaporin TIP1-1	0.563926	0.532521	0.359261	2.23856	2.37232	5.64263	0.344462	0.455748	0.496987	2.26632	3.98761	5.50536	0.765295	1.19964	2.96025	3.46237	4.627	6.82864	0.410662	1.05007	3.9336	5.20008	7.49546	5.08009
GH_A03G1130	0.729896	green	AP2/ERF and B3 domain-containing transcription factor RAV1	0.0553887	1.02412	0.356427	1.83515	0.438483	1.62623	0.0769205	1.42454	0.535311	1.96849	0.630258	1.88024	0.0187515	1.38089	0.396203	1.59545	0.47853	1.5053	0.0393162	0.738372	0.597879	1.37888	0.805138	2.00842
GH_A12G2327	0.771962	green	Beta-amylase 3, chloroplastic	1.498	2.54519	2.02888	7.55968	5.68767	6.83227	1.17694	3.04794	1.87258	7.24004	4.75837	6.44688	0.884818	3.86321	3.38968	6.85217	4.7448	4.97374	1.5145	2.32498	3.00795	6.41038	3.61688	4.93699
GH_A11G0062	0.918571	green	Transcription factor TCP18	0.187763	0.966366	0.768782	2.0047	2.20635	2.33716	0.362211	0.819613	0.975766	2.10291	2.14888	2.8006	0.224453	1.1571	1.01893	1.97366	3.20071	3.27749	0.481649	1.39338	1.36643	2.53276	2.11805	4.40735
GH_D08G1974	0.957209	green	Protein NRT1/ PTR FAMILY 6.3	0.228745	0.546353	1.29298	2.72219	2.22239	3.41369	0.169265	0.621799	1.21426	2.81473	1.85806	3.0829	0.227992	0.722222	0.771639	2.67885	1.73864	4.15766	0.293287	0.664138	0.939456	3.44699	2.00169	4.03161
GH_D05G1954	0.774364	green	Jasmonate O-methyltransferase	2.00486	1.97987	2.47304	6.93283	3.88897	10.6472	2.05656	1.69882	2.16487	6.90719	2.12619	6.6174	1.58153	1.73772	1.75799	6.28375	3.35853	4.99458	1.99191	2.60752	2.01928	4.54754	2.8212	5.66439
GH_A05G3335	0.950849	green	Transcription factor MYB16	1.12333	1.25947	1.38056	3.99907	4.62358	7.66406	0.886409	1.31222	1.68812	3.92539	5.31416	7.23594	1.82331	2.94042	2.85038	7.91107	7.27991	11.518	1.53092	2.51375	3.38193	6.75594	7.74368	9.50424
GH_A13G0830	0.977603	green	Transcription factor MYB106	1.92518	2.47401	2.57893	6.9153	7.55413	13.913	1.42043	3.31287	2.42994	7.34284	9.11087	13.923	2.80406	5.29187	4.19651	11.6308	10.3485	19.9417	2.83097	5.04142	4.03596	10.631	9.97013	19.0031
GH_D11G0284	0.710111	green	Beta-amylase 3, chloroplastic	0.751842	1.10137	0.3905	3.61826	0.81475	3.62888	0.375391	0.634053	0.318122	2.83267	0.924608	3.10929	0.188318	1.50074	0.334142	3.06283	0.910805	1.71121	0.399585	1.52437	0.16628	3.11591	0.880695	2.13883
GH_D05G1622	0.846227	green	Glutaredoxin-C9	1.97967	3.49556	2.55524	6.61902	5.33652	8.54436	0.831716	3.51992	2.49455	6.01417	3.78271	6.61077	0.611637	5.97002	3.4759	3.64652	4.15666	7.98643	1.57665	5.04234	2.74508	4.65002	4.96952	9.35301
GH_D07G1684	0.939269	green	Pentatricopeptide repeat (PPR) superfamily protein	5.70245	8.86346	9.18434	21.5338	25.7579	39.7875	5.56819	4.55227	7.38763	27.4066	34.3656	50.2662	8.13412	13.2667	16.7133	49.3577	53.1474	82.4873	9.7959	13.9213	21.3957	37.4956	40.8236	61.9819
GH_A07G0431	0.712047	green	Auxin-responsive protein IAA29	2.65213	5.06934	7.21012	16.9996	11.3246	11.4457	3.26024	4.74878	9.99472	18.6294	12.2465	12.5701	3.07598	3.7236	5.80948	16.4824	10.4099	11.875	2.61644	4.21805	7.35854	17.0844	7.82012	12.2087
GH_D07G2157	0.90083	green	UDP-glycosyltransferase 74G1	0.490379	0.973544	0.800022	2.32196	1.5594	3.22483	0.531685	0.606425	0.972893	2.34836	1.61011	3.4519	0.644673	0.954755	0.537957	2.42866	1.11294	2.82839	0.443362	1.08715	0.384973	2.56864	0.997416	2.48923
GH_D05G0393	0.864912	green	Cytokinin dehydrogenase 7	1.2463	1.02244	0.751911	2.35217	1.85901	2.1926	1.23619	0.912065	0.873135	2.65267	2.30615	2.95225	0.847604	1.02199	1.37606	3.62827	2.47739	3.19215	1.32182	1.33587	0.972515	3.97175	2.73721	4.2335
GH_A11G3745	0.928806	green	Laccase-4	1.94678	1.47194	1.52618	3.15319	2.76969	5.26605	1.70152	2.51015	2.3202	3.71937	4.09704	7.26308	2.52955	2.17813	3.11138	4.8388	5.48825	8.04957	2.36819	2.89005	3.44074	5.00547	4.96771	8.74395
GH_A01G2058	0.764689	green	Alcohol dehydrogenase class-P	182.833	56.7341	90.5385	326.79	336.599	670.313	225.685	57.0951	120.662	364.382	668.118	813.54	322.087	49.725	45.6428	199.712	433.33	555.267	164.793	77.6827	33.6872	159.666	348.203	699.157
GH_D12G0162	0.911019	green	MADS-box protein SVP	0.766905	2.42069	3.96278	10.6395	16.2803	20.6392	0.6719	2.51298	5.63644	14.3031	21.9201	37.0472	0.525527	2.63735	4.17991	15.0381	25.7614	30.2687	1.7719	4.37617	6.86185	18.3696	28.4885	41.3092
GH_D10G2738	0.960258	green	Laccase-5	0.0912609	0.246066	0.260458	1.22548	1.59518	2.23122	0.0696435	0.378159	0.454822	1.03281	1.6532	3.4611	0.0823393	0.504897	0.663524	2.87161	2.24727	4.76315	0.168493	0.779394	0.714527	1.80255	1.74351	3.74037
GH_D11G0256	0.763565	green	14 kDa proline-rich protein DC2.15	5.66656	9.72123	9.0827	31.7618	12.7215	37.3088	6.25523	6.09219	6.70559	31.557	9.32424	27.4394	3.8993	8.26637	2.99822	22.7361	6.73477	22.5675	6.86647	12.555	5.00486	24.8596	7.06949	23.6888
GH_D11G0340	0.879205	green	Transcription factor PRE5	6.53468	22.86	20.7847	41.8926	56.097	47.0347	10.1602	27.205	32.3186	56.5016	78.7307	82.717	4.16248	15.2537	24.9678	52.7127	61.9302	74.9011	7.33506	23.8086	29.5946	56.2293	57.3943	87.5702
GH_D09G0863	0.835702	green	Stem-specific protein TSJT1	2.62932	3.10519	1.97783	7.00132	5.9733	7.92069	2.11251	2.22231	2.56372	6.65115	5.48807	8.3537	3.46961	5.13828	3.58339	12.076	11.5024	11.4254	3.55148	4.23405	4.61047	9.1234	10.2583	7.67821
GH_D01G2159	0.844203	green	Alcohol dehydrogenase class-P	40.1226	42.482	36.4311	113.636	143.751	273.637	48.3517	45.5779	64.3103	115.839	255.94	369.07	58.5798	25.9268	26.8257	80.8515	185.988	252.829	52.8821	44.8398	18.7367	82.5059	181.669	343.509
GH_A05G0455	0.920213	green	Zinc finger CCCH domain-containing protein 20	12.7088	11.8096	9.87725	23.9911	18.3946	47.4783	12.2032	13.0604	11.5846	26.0648	18.2274	48.8664	10.6732	18.1975	13.9958	27.6761	18.4391	39.9569	18.6136	16.9882	16.1979	33.7158	22.159	46.2779
GH_A05G1285	0.912975	green	Palmitoyl-acyl carrier protein thioesterase, chloroplastic	2.17183	2.21247	4.09419	8.88024	7.12349	15.1045	2.41974	3.2103	4.49553	11.3074	5.32861	11.8958	2.55008	2.33419	2.15373	8.34998	7.04165	11.3003	2.15233	2.59196	3.38048	8.71981	6.78747	10.5749
GH_D10G2011	0.793557	green	Transcription factor MYB78	1.02045	0.972066	1.23585	3.55866	2.92346	3.99078	0.746316	0.92293	0.615956	2.63467	1.51653	2.30816	1.10238	1.09494	1.02107	3.51729	2.61735	2.47695	1.17179	0.790554	1.69864	2.34223	2.23078	2.85347
GH_D01G0116	0.949271	green	Peroxidase N1	1.39884	3.94534	3.22454	7.39097	8.25342	14.5674	1.42156	3.41269	2.99425	6.96747	8.51158	19.5028	1.02354	3.5232	3.46336	7.44182	7.22499	17.0293	1.12254	3.26833	4.70164	7.99845	7.22352	14.6015
GH_D02G0587	0.83088	green	Probable N-acetyltransferase HLS1-like	1.58206	3.6007	5.09522	5.90426	4.90878	11.4477	1.57078	2.54933	3.94099	4.93095	4.06578	12.5606	2.13656	3.87276	2.01746	5.38608	3.31013	8.31811	1.22737	3.9973	2.43029	6.14481	3.54801	6.91068
GH_D03G1755	0.788664	green	MADS-box transcription factor 50	4.06482	3.00208	4.96336	6.57722	6.81835	7.97934	5.28251	4.37924	7.12724	9.84056	11.1425	14.7435	3.92856	6.22858	10.3064	19.6634	22.3736	25.2398	2.35888	3.66116	7.87631	11.6699	16.8602	17.9698
GH_A09G0212	0.788974	green	MDIS1-interacting receptor like kinase 2	0.615631	0.629716	1.42145	2.24092	3.25693	2.1791	0.26611	0.592217	0.578223	1.44693	2.16376	2.79227	0.392694	0.490449	0.576017	1.05192	2.5523	2.29568	0.472912	0.716854	0.536014	1.69913	3.02995	3.46744
GH_A08G1619	0.746475	green	Protein NRT1/ PTR FAMILY 7.3	0.743851	1.16318	2.46063	3.20599	1.66472	4.02574	0.960252	1.28267	1.66736	2.81569	1.8782	3.23063	0.682711	0.711826	0.652064	2.64594	0.844729	2.38412	0.876485	0.950748	0.77971	2.34063	1.2518	2.8091
GH_A05G0386	0.737068	green	plant adhesion molecule 1	0.293237	0.447358	0.001	0.659576	0.927342	1.40186	0.323146	0.61763	0.523978	1.13495	1.34137	1.57617	0.146822	1.00183	0.757481	1.1338	1.11006	1.21604	0.443527	1.15605	1.11852	1.27883	1.79953	1.26689
GH_A12G1546	0.946303	green	Coumaroyl-CoA:anthocyanidin 3-O-glucoside-6''-O-coumaroyltransferase 1	0.436091	1.30028	0.999471	2.08732	2.78467	4.34159	0.721547	1.33292	1.63684	2.80843	4.05976	6.72163	0.705316	1.92665	1.99239	4.22949	4.63366	8.47699	0.623133	2.12002	2.50992	3.82475	4.50696	7.17184
GH_D11G2131	0.713344	green	Tetratricopeptide repeat protein 1	0.300727	1.03149	0.855796	0.819676	0.867157	1.74683	0.222415	0.65413	0.696443	1.08212	1.06128	1.86892	0.198457	0.480627	0.238665	0.539292	0.674667	0.770103	0.424055	0.913557	0.850051	1.03639	1.15625	1.74702
GH_A04G1239	0.771248	green	O-acyltransferase WSD1	0.202799	0.415046	0.828797	1.16642	0.962736	1.09071	0.560658	0.283911	0.391446	0.921592	0.776891	1.00617	0.282285	0.31557	0.292237	0.825938	0.579237	1.05161	0.320281	0.282863	0.14153	0.904302	0.52478	0.810585
GH_A12G0045	0.767385	green	Protein FANTASTIC FOUR 1	3.04454	3.71695	3.97531	7.75466	5.73313	8.19727	3.08097	2.98161	3.50092	7.66864	3.88176	6.2387	1.55538	4.31361	3.00211	10.2676	5.31491	8.44321	1.48395	2.78074	1.68986	6.80549	3.6817	4.93656
GH_D02G0808	0.858036	green	Esterase	1.54253	3.80865	3.97059	6.27479	8.27056	7.29584	1.77806	2.63268	5.13719	5.77157	5.79435	6.99504	1.19324	4.7613	5.6369	8.8284	8.59473	12.5886	1.74934	4.54378	7.76029	6.31607	8.21338	10.661
GH_A05G0646	0.826642	green	Cytochrome P450 714A1	0.227504	0.562667	0.721326	1.63444	1.87106	1.17525	0.16395	0.47604	0.999445	1.7836	1.27043	2.23547	0.177372	1.28508	0.853515	1.89132	1.63432	2.11755	0.157142	0.595422	2.01208	1.9834	1.98683	3.25403
GH_D05G1065	0.890292	green	Heavy metal-associated isoprenylated plant protein 3	2.57176	2.30797	3.30615	6.58	8.33288	9.95929	2.66819	2.83148	3.3664	8.52486	10.7846	11.3737	2.24943	3.77596	5.85669	9.44557	10.7778	12.1516	2.92348	4.53978	7.42813	10.445	13.2625	14.4753
GH_D10G2663	0.928756	green	Laccase-22	0.0556958	0.146577	0.0471834	0.317575	0.456483	1.14496	0.0457694	0.0461064	0.179199	0.469989	0.584882	1.91377	0.193321	0.187343	0.224379	1.33501	0.638781	2.50564	0.200219	0.194127	0.645605	1.16113	1.14893	2.07947
GH_A13G1935	0.917096	green	Germin-like protein subfamily 1 member 13	0.476476	0.41218	0.317125	1.46857	0.567966	3.36271	0.325432	0.212327	0.15598	1.83718	2.27826	6.69274	0.508255	0.466272	0.965441	2.81706	2.00391	6.04527	0.829286	0.571996	1.61012	3.77786	2.64458	6.48865
GH_D01G0099	0.950026	green	Protein DETOXIFICATION 33	0.107359	0.374977	0.62044	1.733	1.60399	3.98144	0.207058	0.418837	1.11161	2.44487	3.35944	5.83029	0.606512	0.768737	1.0085	4.11665	3.73158	6.50387	0.584793	1.0881	2.0903	3.46619	3.93835	7.31406
GH_D10G1347	0.8095	green	Endochitinase EP3	1.81812	3.93949	3.18236	4.17144	13.5637	15.4288	1.8526	2.66023	3.3113	4.60264	9.01249	10.8631	1.30789	2.28009	1.46756	8.90088	14.8879	15.3351	1.04702	1.97953	2.68806	4.32189	11.5297	9.57715
GH_D07G0093	0.780416	green	Lachrymatory-factor synthase	11.8607	15.967	10.7914	8.02394	21.2409	24.5578	7.9416	11.9657	5.71423	6.14155	12.9495	28.677	11.8352	11.8668	9.34219	12.8532	19.3648	39.0657	15.3245	12.2778	9.07839	12.6562	17.1807	36.9142
GH_A09G1614	0.765681	green	Thaumatin-like protein 1	0.235577	0.651003	0.914282	2.57011	6.48347	6.44502	0.435746	0.359518	0.143723	1.06246	4.43299	3.83347	0.0550022	0.0809286	0.158532	1.2005	8.67405	7.71417	0.0837542	0.108863	0.559644	1.47993	5.18306	6.37182
GH_D05G3552	0.784564	green	Peroxidase 4	1.08687	1.51785	0.689577	1.2457	3.31529	3.61684	0.439385	0.746394	0.558206	0.560351	1.12163	1.90966	0.421853	1.24365	0.24876	2.82985	2.41434	5.8858	0.584684	1.16496	0.761368	1.06237	2.53611	2.65103
GH_D11G0535	0.716631	green	LOB domain-containing protein 39	0.783956	1.73196	1.12589	2.02604	1.9743	1.84662	1.00006	1.05434	0.699307	2.3007	1.99254	1.78575	0.671323	2.37785	2.18481	4.75633	2.88272	3.66954	1.22805	2.20065	1.1136	3.60087	2.55408	3.5272
GH_A09G2154	0.907573	green	Protein HAIKU1	0.993891	1.1843	1.66554	1.32247	1.62138	5.26694	0.712843	0.867926	0.739876	2.39044	1.80198	3.52703	1.4179	1.82596	1.07005	4.36363	2.60995	6.95244	1.47492	1.73359	1.44362	3.26624	3.18393	6.95341
GH_D09G2319	0.80062	green	Non-specific lipid-transfer protein-like protein At2g13820	1.76076	0.445279	0.779071	0.722681	1.04853	2.7634	0.275483	1.71137	1.14249	1.12308	1.21075	4.56704	0.387134	1.69565	1.0405	3.79001	2.25398	4.86457	2.01511	1.5917	1.71879	2.22927	2.42957	3.14984
GH_D13G0511	0.936858	green	ESX-1 secretion-associated protein EspE	0.405223	0.677896	0.97484	1.67678	2.88797	7.52313	0.184052	1.43893	1.91034	2.16979	3.90722	11.7591	0.408012	1.00205	1.62635	6.32218	3.80194	11.6956	0.761991	1.01548	2.58852	5.07758	4.81412	9.24914
GH_A01G0164	0.808603	green	Aromatic-L-amino-acid decarboxylase	11.1797	14.3833	10.4721	9.95259	19.4458	26.0413	8.88339	13.2379	9.78768	10.3818	16.6543	36.1762	12.099	14.5739	9.17182	23.0424	18.7185	76.5941	15.4216	14.8293	11.0199	22.8681	17.176	51.541
GH_D09G1105	0.937496	green	Genome polyprotein	0.874245	1.45896	2.23644	6.05786	5.68973	9.83409	0.759326	1.83481	1.81876	6.90988	9.18042	12.69	1.05514	3.97378	2.79642	13.1849	14.1023	22.2599	2.23662	3.12761	4.52145	9.43067	10.6626	16.9304
GH_D09G1022	0.820056	green	Asparagine synthetase [glutamine-hydrolyzing] 1	0.32152	0.422367	0.2123	0.642705	1.40498	1.69547	0.411625	0.464723	0.492239	0.457904	0.647389	1.37098	0.596153	0.542353	0.204736	1.77652	1.52379	3.9032	0.330852	0.464919	0.321244	0.824956	1.0983	1.58166
GH_D09G0698	0.89433	green	3-ketoacyl-CoA synthase 2	0.889509	1.06753	1.07316	1.76847	2.81783	3.9448	0.806419	0.853382	0.995245	2.62026	2.99929	3.9671	0.932325	1.89707	1.55475	4.28294	5.6171	6.04046	1.30098	2.02584	1.93469	3.39166	4.76223	5.03601
GH_D05G1226	0.870719	green	Mediator of RNA polymerase II transcription subunit 15a	0.0701823	0.297119	0.121892	0.256626	0.302933	0.638743	0.0810043	0.199733	0.0940786	0.255201	0.410545	0.528858	0.0709636	0.369867	0.282465	0.857671	0.549148	0.960936	0.111385	0.282107	0.25367	0.895534	0.559401	1.23149
GH_D10G1390	0.84063	green	23 kDa jasmonate-induced protein	4.63986	9.24787	5.81257	8.8859	20.9899	50.3478	4.95858	7.95562	5.47187	4.43376	11.5049	42.6245	5.8423	11.3	7.26465	32.9199	29.1766	124.513	9.68234	11.4545	8.39826	21.8015	26.2145	80.6259
GH_A12G0153	0.90384	green	nuclear assembly factor 1	1.47324	1.28141	2.25987	2.58321	2.98396	8.76293	0.983636	1.95626	3.08815	3.01243	4.7913	12.9163	0.876113	1.18179	1.67135	7.03231	4.53006	13.2919	1.14822	1.6029	2.80032	4.51371	3.55164	7.71924
GH_D06G1462	0.919773	green	Polyphenol oxidase, chloroplastic	2.74367	6.44124	5.09988	9.62066	15.2788	24.3991	2.26778	3.15845	3.06196	6.456	11.3465	28.1337	2.55895	4.18527	4.68721	14.6137	16.1122	39.7007	4.26491	6.05406	6.77825	20.4062	19.0958	48.7718
GH_D11G2757	0.708356	green	GDSL esterase/lipase At5g33370	0.001	1.38313	1.37143	1.50282	1.39522	1.29226	0.0182887	1.39694	1.79434	1.92266	2.39901	2.60272	0.0188426	2.12092	1.72271	2.75023	2.83041	3.44713	0.0186877	2.68263	1.78792	3.49806	4.56619	5.49262
GH_D05G2537	0.827209	green	Sucrose transport protein SUC2	0.480098	0.157631	0.38839	0.506077	0.565674	1.46586	0.424482	0.134856	0.349542	0.5296	0.595607	1.39654	0.346634	0.26962	0.327596	0.787246	1.14198	1.02753	0.313066	0.208175	0.559861	0.649875	1.22958	1.02633
GH_D03G1837	0.896998	green	TMV resistance protein N	0.270937	0.497463	0.523672	0.620809	0.411779	1.07469	0.31234	0.353531	0.265893	0.430666	0.295481	0.979237	0.300575	0.684271	0.151791	0.796178	0.752338	1.2898	0.280905	0.478033	0.305292	0.645589	0.614001	1.10698
GH_D05G1173	0.813435	green	Shikimate O-hydroxycinnamoyltransferase	1.05506	1.04699	0.859516	1.44547	1.25266	3.69556	0.557692	0.568276	0.506126	0.665811	0.477957	2.28804	0.516262	0.61256	0.466117	1.46226	0.867621	3.59664	1.12605	0.804404	0.649289	1.1023	0.903235	2.5453
GH_A12G2056	0.75274	green	Probable galactinol--sucrose galactosyltransferase 2	0.268012	0.956856	0.997213	2.07432	0.951558	2.45047	0.580163	0.693296	0.935861	1.67237	0.49896	1.26631	0.829601	0.984456	0.609915	1.83554	1.71347	1.49031	0.663147	1.08634	0.755788	2.33081	1.59462	2.00267
GH_D13G0523	0.914577	green	ESX-1 secretion-associated protein EspE	0.362184	0.43393	1.17469	1.04658	0.965795	4.22939	0.182496	0.791157	0.616624	0.761822	1.84869	5.84485	0.456073	0.92106	1.12655	2.47666	2.4733	6.69884	0.381042	0.941171	1.24575	2.1379	2.14023	4.85052
GH_D08G1343	0.840677	green	Putative anthocyanidin reductase	0.194435	0.705843	0.123819	0.811367	0.941062	2.3699	0.441444	1.35534	0.604141	0.676213	1.36468	2.62146	0.132424	0.536646	0.233806	0.845722	1.25565	1.90863	0.16007	0.564884	0.250465	0.857249	1.2387	2.03869
GH_D03G1975	0.851557	green	Omega-hydroxypalmitate O-feruloyl transferase	0.646863	1.01812	0.85064	1.22607	0.842646	2.74122	0.446309	0.574856	0.607515	0.579341	1.16304	1.76764	0.572964	0.728545	0.536768	1.38119	0.926893	2.3488	1.18335	1.06167	1.00095	1.94074	1.26116	2.25931
GH_D12G0038	0.908768	green	Non-specific lipid-transfer protein-like protein At2g13820	0.0329699	0.153971	0.507764	0.288578	0.380224	2.59905	0.001	0.070572	0.0729148	0.730407	0.880272	2.399	0.0683155	0.329525	0.507638	1.04168	1.15401	3.41067	0.180461	0.313986	0.526269	1.25768	0.417372	2.03808
GH_D06G0426	0.885196	green	Probable 6-phosphogluconolactonase 2	0.199686	0.959999	0.655657	1.60686	1.07525	3.22281	0.225141	0.710091	0.961023	1.31043	0.813075	2.32068	0.251432	1.46889	0.966417	1.86333	0.983949	2.5609	0.516857	0.938962	0.944561	2.29584	1.51501	2.02969
GH_D08G0585	0.811778	green	Putative transcription factor bHLH086	0.547822	0.88038	0.876739	1.58944	1.28766	3.31503	0.466959	0.873381	0.540997	0.964492	0.781936	1.83139	0.721244	0.826926	0.261559	1.17994	0.917273	2.12806	0.482666	1.02443	0.268459	1.09997	0.811601	2.2919
GH_D08G0284	0.882106	green	Probable 1-deoxy-D-xylulose-5-phosphate synthase 2, chloroplastic	2.22422	5.02762	2.40144	3.91285	5.58262	15.02	2.13333	3.37514	1.35758	3.85046	3.60275	17.8974	1.42752	6.17718	1.55847	7.48957	4.85432	18.2593	2.44095	5.90141	3.27498	6.78445	4.45054	14.9868
GH_D12G0316	0.743507	green	COBRA-like protein 2	0.256818	1.00811	1.20361	2.18325	1.03962	2.64313	0.241199	1.40019	0.875399	2.10527	1.01019	1.25437	0.22446	1.78077	1.12736	2.83165	1.0974	2.33943	0.346736	1.91117	0.766971	1.83691	1.60227	2.54286
GH_A03G1560	0.797543	green	Ethylene-responsive transcription factor ESR2	0.886168	1.19154	2.08284	3.17322	2.02619	4.50487	1.08953	0.863867	1.57507	3.58688	1.80291	2.66915	0.748801	1.04621	1.30411	3.0635	1.79127	3.27768	0.990865	1.17209	1.77083	2.80963	1.40426	2.53441
GH_A12G0309	0.752637	green	Probable WRKY transcription factor 9	0.745921	0.744889	1.72806	2.665	1.68594	3.96036	1.31691	0.870063	2.12224	3.9107	1.40124	2.85847	0.901273	0.98911	1.01494	2.8758	1.66297	2.81431	1.13287	0.806048	0.978367	2.63823	1.66235	2.22866
GH_D13G1761	0.787911	green	Codeine O-demethylase	0.466346	0.847103	0.574774	1.33416	0.614808	1.90956	0.41508	1.06533	0.752567	1.36958	0.909151	1.42469	0.399507	1.68256	0.630966	1.34622	1.47903	2.44925	0.39206	1.24297	0.310926	1.11726	0.753273	1.58183
GH_D10G1024	0.907427	green	GDSL esterase/lipase At2g23540	0.220381	0.140412	0.385346	0.720665	0.470936	2.03652	0.145124	0.397144	0.415913	0.589108	0.506159	2.75243	0.24208	0.280174	0.494122	1.067	0.862637	3.62819	0.152548	0.461943	0.93854	1.23453	1.50039	2.37072
GH_D10G1939	0.882483	green	Cytochrome P450 2A3	0.147498	0.365081	0.447891	0.43819	0.417832	2.13462	0.0375991	0.351121	0.732654	1.02667	0.686554	3.50042	0.490754	0.0757508	0.728147	1.47712	0.873742	4.0114	0.317204	0.271392	0.965488	2.18508	1.06472	2.37974
GH_A08G0062	0.94054	green	Adenosine monophosphate-protein transferase FICD homolog	0.39963	0.372735	0.751678	1.48493	0.911669	2.43146	0.619982	0.259363	0.352401	1.33109	1.18387	1.93385	0.146074	0.313256	0.343009	1.31115	0.915764	2.67923	0.314892	0.127612	0.539662	1.39056	1.07612	3.02426
GH_A08G1503	0.842563	green	Transcription factor MYB3	11.0358	9.20455	12.6464	12.5953	14.1444	32.1099	8.857	7.75181	10.0338	10.4895	9.34686	23.5706	6.65119	8.06132	11.7054	12.304	15.4026	30.3762	12.0181	8.96103	11.56	10.6616	16.8198	27.6755
GH_D07G0317	0.861557	green	Molybdate transporter 1	0.363303	0.595944	0.598494	1.54608	1.122	3.32761	0.235265	0.526245	0.552623	2.0859	0.69615	2.24959	0.149675	0.349364	0.132692	1.46108	0.583244	2.05307	0.306478	0.466462	0.463178	1.49977	0.51807	2.35655
GH_D13G1981	0.80454	green	Probable serine/threonine-protein kinase PBL7	0.985656	0.64497	0.829426	1.86203	1.47665	3.12544	1.32968	0.677096	0.984365	1.92288	1.42995	2.86194	0.555844	0.878803	0.64456	1.78899	1.16723	1.72032	1.45107	0.602761	0.938279	2.03098	1.20205	2.3679
GH_D12G0186	0.925099	green	Nucleobase-ascorbate transporter 4	0.230426	0.490135	0.321642	0.793481	0.650054	1.73231	0.175243	0.324943	0.414375	0.765911	0.888587	2.4956	0.31766	0.50661	0.234705	0.893749	0.920465	2.65248	0.301202	0.546573	0.690485	1.25794	0.879414	1.58885
GH_A10G0938	0.889483	green	GDSL esterase/lipase At2g23540	0.391907	0.19049	0.43821	0.566105	0.39085	1.57334	0.0967527	0.216283	0.442586	0.667114	0.894703	2.77265	0.290264	0.18328	0.581374	0.908826	0.863798	2.93834	0.134807	0.247025	0.724688	1.11877	0.618554	2.02068
GH_D04G1730	0.925658	green	Periaxin	0.551831	0.192097	0.498003	0.790431	1.08882	2.68223	0.159525	0.424148	0.634684	1.12439	1.63595	4.48186	0.314488	0.38363	0.818291	1.87456	2.10048	4.59071	0.493108	0.444736	0.59308	1.69968	1.38061	3.31366
GH_A13G0754	0.902251	green	ESX-1 secretion-associated protein EspE	0.889851	0.605793	1.68506	2.58876	2.50831	7.38285	0.282284	0.583597	2.14109	3.01984	4.00556	11.6724	0.91093	0.958805	1.79806	5.75424	3.27267	14.4854	0.769978	0.990771	1.32363	4.12758	2.51448	7.44209
GH_A13G0753	0.906095	green	Collagen alpha-3(VI) chain	0.203137	0.391537	0.753346	0.766498	0.693054	2.97584	0.159158	0.163513	0.280378	1.05225	1.15217	5.22364	0.266376	0.20588	0.260095	2.46238	3.0636	5.28609	0.554479	0.385148	1.07504	2.10025	0.879258	3.61716
GH_D13G0514	0.918814	green	ESX-1 secretion-associated protein EspE	0.455071	0.484388	1.77352	1.82723	1.71758	5.68939	0.510404	0.813931	2.7745	2.53406	3.24049	7.96582	0.281362	0.790812	1.24637	5.14149	3.74124	11.3147	1.01189	1.04961	1.66846	3.63384	3.49843	6.34243
GH_D13G1993	0.735585	green	Bidirectional sugar transporter SWEET17	1.51724	2.15565	2.46398	1.71722	2.07936	4.48613	1.4598	2.90992	1.74388	3.39071	1.9147	5.21715	1.86737	2.87365	1.58409	2.45867	2.07519	5.54393	2.26289	2.79339	0.978476	1.76753	1.10646	5.91002
GH_A11G1917	0.905028	green	Epoxide hydrolase 3	0.14279	0.108015	0.291058	0.386347	0.211893	1.07526	0.0418701	0.235657	0.309596	0.236442	0.380463	1.72305	0.0617733	0.104604	0.311453	0.858986	0.786888	2.06036	0.0867416	0.321686	0.526616	0.752147	0.434897	1.4571
GH_A13G0714	0.897743	green	hydroxyproline-rich glycoprotein family protein	0.468556	0.855355	0.799126	1.34462	1.93234	7.25333	0.0670582	0.560073	1.57979	2.47035	2.51759	11.2535	0.469919	0.553456	1.83052	3.13093	2.8469	10.1997	0.500564	0.8983	2.27168	3.75481	3.98102	6.66833
GH_A10G1501	0.711522	green	23 kDa jasmonate-induced protein	0.0800827	0.216614	0.217335	0.185786	0.182049	1.2765	0.130303	0.0265355	0.0550463	0.107465	0.106556	1.0211	0.0772926	0.127477	0.158168	0.435248	0.658125	5.28641	0.21751	0.266978	0.236905	0.270329	0.503211	2.05009
GH_A09G1444	0.843279	green	Peroxidase 53	0.705939	1.34555	0.951643	1.35677	0.526475	1.8698	0.64642	0.93707	1.13755	1.52291	1.60555	3.2757	0.667085	0.911205	0.710879	2.05466	1.11586	2.43476	0.849013	1.17822	0.872723	2.54599	1.47491	2.26944
GH_D09G2086	0.883933	green	Beta-amyrin 11-oxidase	1.46784	1.85455	2.66435	5.17063	4.34022	9.24838	1.60231	1.48136	2.92642	6.07731	2.56964	6.42779	1.53882	1.94373	2.33747	6.47339	3.76707	5.95422	1.73086	1.56264	2.12579	4.84226	3.84304	6.13585
GH_A07G1129	0.90866	green	Cytochrome P450 86A1	0.213935	0.19207	0.286699	0.33087	0.348022	1.1413	0.0910027	0.117687	0.312565	0.371485	0.436103	1.34711	0.127512	0.229255	0.510535	0.513451	0.670979	1.50019	0.0932845	0.23703	0.388725	0.619284	0.59996	0.944136
GH_D12G0160	0.915567	green	Hyphal wall protein 1	1.29551	1.81872	2.59905	2.87612	1.97433	10.7561	0.285292	1.54744	2.56013	2.71668	5.90824	12.9936	1.09186	0.928831	2.99418	5.42659	4.71603	15.0591	1.08572	1.58908	3.4528	6.12512	4.77338	10.6258
GH_D08G1408	0.902402	green	Probable indole-3-pyruvate monooxygenase YUCCA10	0.827355	1.42813	1.74298	3.36371	1.91061	3.86136	0.564332	0.71567	0.899041	2.41374	1.35626	2.65019	0.404746	1.70397	1.13988	2.4573	2.00195	4.06127	0.401346	1.19187	0.85234	2.26556	1.31357	3.5974
GH_D01G2115	0.916388	green	Probable trehalose-phosphate phosphatase D	0.358276	0.917522	1.47219	1.82887	1.95366	4.44664	0.345336	0.26821	0.71871	1.34176	1.6655	2.3518	0.657343	1.20098	0.928845	2.21394	2.04557	3.48898	0.336686	1.16961	0.997303	2.42241	1.44922	3.85291
GH_A04G0758	0.951163	green	Spore coat assembly protein ExsA	0.310127	0.659878	0.378753	1.70881	0.492361	2.76938	0.245273	0.253987	0.260313	1.35097	1.27901	3.09749	0.496096	0.48036	0.850651	1.99929	1.16679	3.84022	0.384194	0.685664	0.309224	1.66161	1.52249	3.83403
GH_D11G0914	0.922007	green	F-box protein PP2-A13	0.116557	0.379416	0.367374	0.964101	0.53244	1.71826	0.115264	0.305007	0.559779	1.25648	0.719157	1.5563	0.116173	0.61512	0.368414	1.24527	0.695389	1.68118	0.0714895	0.85335	0.0941365	0.876611	0.772605	2.28063
GH_A12G0762	0.920608	green	Protein IRX15-LIKE	1.57027	2.12175	1.59	2.76563	2.70379	4.25035	1.53379	1.94155	2.19768	3.62108	4.78365	6.10047	1.81095	2.30262	2.09484	4.82783	5.50792	8.99651	1.56274	2.23128	2.89717	4.17603	5.11362	7.96695
GH_D06G0851	0.883616	green	Sucrose synthase	1.67369	3.08027	2.23457	3.49122	3.66456	4.97925	1.72331	2.86484	2.38378	3.96367	5.58045	8.49242	1.82892	3.75846	3.85008	5.99627	8.12046	12.5261	2.09909	4.54603	3.82599	5.26396	7.24906	10.4949
GH_A09G0755	0.899592	green	3-ketoacyl-CoA synthase 2	0.287713	0.414225	0.431315	1.11089	1.43351	1.8579	0.14954	0.341566	0.366265	1.68623	2.34445	2.80368	0.294992	0.53355	0.772592	2.395	3.33748	4.43688	0.181594	1.03632	0.749255	1.90802	3.11483	3.43068
GH_D11G3731	0.877593	green	Fasciclin-like arabinogalactan protein 11	1.15655	1.41678	1.30789	1.46454	1.67554	3.18548	0.770169	0.808832	1.45002	2.12001	2.65897	3.8088	1.51155	1.64555	1.76876	2.85386	3.21364	5.77542	1.33824	1.59137	1.77654	2.02699	4.24167	5.56987
GH_D08G1505	0.854706	green	3-ketoacyl-CoA synthase 1	0.0621415	0.317816	0.961912	1.21733	1.78599	1.31323	0.111712	0.227808	0.650741	1.30924	1.8703	1.75402	0.134425	0.59189	1.13191	1.33185	1.97392	2.67797	0.155837	0.493103	0.979085	1.09574	1.39457	1.99835
GH_D05G1875	0.849315	green	Peroxidase 64	0.371744	0.670612	0.721652	1.53505	2.33473	2.77063	0.550422	0.639596	1.30796	1.75228	4.80885	4.48356	0.502938	1.06253	0.79054	2.32395	4.62883	6.87687	0.607251	1.1013	1.23145	1.62709	3.63139	5.23859
GH_D12G1116	0.799235	green	Ethylene-responsive transcription factor ERF034	0.605511	1.71432	1.16809	1.85005	1.78707	1.7528	0.299379	1.07722	1.07677	1.73734	1.64759	2.2662	0.760603	1.95312	1.84061	2.50684	2.57961	3.98515	0.98004	2.63257	2.04659	3.19373	2.81337	4.40959
GH_D07G2011	0.910429	green	Protein RALF-like 32	2.18629	3.7477	3.88438	5.43215	5.31778	7.13992	1.59403	4.03242	4.16528	5.49432	7.67505	9.801	0.937084	4.72628	3.83202	6.6081	6.561	14.756	1.99081	6.47243	3.23082	9.72054	6.55242	14.0606
GH_D03G1833	0.701587	green	Aquaporin TIP2-3	0.264411	0.217958	0.198752	0.243823	0.367215	0.159281	0.262729	0.268963	0.723659	1.00452	0.81134	1.12014	0.368864	0.970535	0.558411	0.968712	0.850918	1.9222	0.109648	0.540722	0.453242	0.698956	0.9155	1.33879
GH_A06G0552	0.869588	green	Uncharacterized protein C19orf47 homolog	0.257768	0.185956	0.894835	1.90616	1.21562	1.32222	0.489756	0.441747	0.510643	1.09954	1.88996	2.06992	0.170786	0.8855	0.544328	2.1644	2.76809	3.47887	0.210636	0.381364	1.15363	1.75715	2.70433	2.98664
GH_D11G1903	0.903848	green	Cytochrome P450 84A1	0.989814	0.671406	0.811522	1.03221	1.18807	1.99775	0.536812	0.707466	0.533531	1.13985	1.42248	2.68679	0.607959	1.05816	0.583045	2.18029	2.1931	4.4819	0.693721	1.18817	1.07333	1.58571	2.49555	3.67653
GH_A10G2633	0.954578	green	Laccase-5	0.339216	0.527892	0.621278	1.56051	2.16653	2.51379	0.16211	0.78057	0.841512	1.3093	2.21269	4.42753	0.196859	0.898206	0.704817	3.43356	2.47574	5.13644	0.505529	1.30266	1.11519	2.63112	1.80611	4.46037
GH_A10G1124	0.886119	green	Long-chain-alcohol oxidase FAO1	0.416753	0.869758	0.353254	0.766436	0.982459	1.17002	0.276862	0.571023	0.22674	0.601915	1.07325	1.57997	0.512364	0.859254	0.476947	1.14641	1.06921	2.70137	0.451492	0.738922	0.498928	1.12526	1.2051	1.73725
GH_D06G1890	0.883411	green	Laccase-5	0.0480275	0.402632	0.36129	0.652906	0.734954	1.14236	0.141104	0.452	0.388435	0.826012	1.84924	2.09717	0.173015	0.646412	0.361617	1.26924	1.78897	2.78972	0.169204	0.68705	0.641114	0.783445	1.29325	2.16708
GH_A13G1169	0.873402	green	Beta-glucosidase BoGH3B	0.243983	0.282104	0.555727	0.553818	0.907452	0.994589	0.147857	0.182894	0.471893	0.50103	0.773293	1.06719	0.157845	0.297651	0.527717	1.17495	1.42817	1.93725	0.438728	0.432169	0.779388	1.05927	1.45324	2.08709
GH_A06G1442	0.922529	green	Polyphenol oxidase, chloroplastic	13.6294	28.6206	21.371	38.1326	54.7275	85.8816	12.5968	15.9857	14.6755	32.5732	57.1089	128.361	12.8642	17.9613	17.39	52.3534	60.6835	144.523	23.1889	24.6165	29.4519	72.4141	70.4199	174.014
GH_D06G1861	0.745937	green	Protein ECERIFERUM 1	0.37847	0.496261	0.726247	1.58715	1.29705	2.55561	0.291795	0.279953	0.852376	1.87489	0.823555	1.50949	0.501519	0.393292	1.08069	1.40278	1.28026	1.65178	0.646285	0.573942	0.911487	1.15261	0.91132	0.938291
GH_A13G2618	0.851587	green	Ethylene-overproduction protein 1	0.263224	0.546757	0.570541	0.708395	0.853459	1.02321	0.235229	0.506543	0.438876	0.829711	0.599002	1.2075	0.270434	0.546082	0.659099	1.12917	1.30843	1.22606	0.40611	0.625917	0.761269	1.369	1.34134	2.20678
GH_D03G0972	0.891715	green	Cytochrome P450 78A6	4.78633	8.96087	8.44291	12.8161	9.46755	13.7402	3.70994	7.51472	7.45101	13.3738	14.2755	16.9517	4.74565	10.0607	8.82441	21.9689	16.3134	26.113	4.0095	9.66808	9.214	24.045	15.4097	31.3266
GH_D12G1839	0.795934	green	Ribonuclease 1	0.200151	1.29397	0.910285	0.863595	1.01615	1.9324	0.262519	0.886541	0.548729	0.866057	0.808739	1.1654	0.642959	1.60069	0.371883	2.12456	2.07758	2.8799	0.330457	0.702255	1.01616	1.00982	1.57497	2.33246
GH_A13G1370	0.874906	green	O-acyltransferase WSD1	0.0267693	0.0289335	0.0687218	0.461097	1.16821	1.67856	0.0262814	0.0682445	0.0698325	0.210834	1.47972	1.92995	0.001	0.001	0.001	0.651327	0.600638	3.18243	0.0416792	0.0139082	0.152844	0.609601	1.60077	3.44081
GH_A12G2442	0.959513	green	PGR5-like protein 1A, chloroplastic	0.334404	0.373853	0.474254	0.680384	0.645679	1.14727	0.354737	0.332486	0.378788	0.652363	0.547602	0.978648	0.144839	0.373241	0.257773	0.910885	0.817691	1.17863	0.287139	0.252382	0.241706	0.651453	0.663696	1.23946
GH_D06G1887	0.940934	green	Laccase-5	0.176877	0.718518	0.803859	1.83178	2.14966	3.65697	0.390415	0.722415	1.00062	2.18065	3.79647	4.39955	0.387292	1.90434	0.881171	3.2744	3.85383	6.38875	0.551442	1.37124	1.1913	2.27234	2.83897	5.26632
GH_A02G1950	0.911524	green	Protein SHI RELATED SEQUENCE 1	1.58155	2.95967	3.06254	5.15453	4.43821	8.45192	1.69277	3.84306	3.25561	6.04184	5.43265	9.82127	1.6529	2.97785	2.02458	5.5968	3.98504	7.36813	1.76607	3.39918	2.3898	5.08202	3.68916	7.28858
GH_A01G2395	0.939632	green	Laccase-17	2.30624	1.72177	2.26888	3.99409	2.85045	5.72262	1.86964	1.86009	2.57839	4.23804	5.10235	8.42199	2.58759	2.47742	2.62191	5.93574	4.7826	9.73269	3.12578	2.45775	3.43607	6.15604	5.3139	9.86369
GH_D12G0871	0.928462	green	Rhamnogalacturonate lyase	0.359439	0.506906	0.798625	1.45197	1.62025	2.25826	0.272025	0.267633	0.738174	1.23403	1.53894	2.3598	0.235792	0.481432	0.472293	1.88959	2.52347	2.47442	0.444571	0.574345	1.22876	1.47827	2.15656	2.65067
GH_D12G2952	0.951808	green	Homeobox-leucine zipper protein HDG11	0.252039	0.491336	0.535668	1.22326	1.27817	2.0507	0.336124	0.304296	0.524151	1.323	1.63847	1.95195	0.419776	0.396365	0.536007	2.1163	1.88238	2.45355	0.550971	0.531825	0.661256	1.28324	1.40319	2.1093
GH_D12G2640	0.932609	green	B3 domain-containing protein Os03g0120900	0.511744	1.33752	1.06912	2.0407	1.60665	2.42952	0.887275	1.36688	1.06067	2.52999	1.39977	3.14681	0.29205	1.26135	0.664078	2.71738	1.62919	3.04146	0.502776	0.865404	0.948437	2.32055	1.46097	3.11051
GH_A06G2039	0.891312	green	Ribonuclease T2	0.0257798	0.001	0.101313	0.0540172	0.536438	0.454603	0.001	0.001	0.0838834	0.213933	0.211686	0.507225	0.0509064	0.001	0.025951	0.733212	0.568072	1.01288	0.001	0.001	0.0257336	0.665113	0.553472	1.06021
GH_A08G0705	0.94604	green	Protein indeterminate-domain 12	0.73292	1.49268	1.52726	2.85506	3.39596	4.27812	0.777162	1.32232	1.49584	4.1376	3.82223	5.51268	0.884342	1.38573	1.57592	3.44231	3.02061	4.58057	0.819426	1.55094	1.82397	4.09831	3.34983	5.18614
GH_A10G0288	0.979218	green	Squamosa promoter-binding protein 1	15.1411	33.3392	33.7072	66.5751	71.1596	110.76	13.1602	30.2392	31.8198	77.2797	84.7338	120.042	10.5369	31.2065	38.4669	82.8093	85.4031	125.192	17.5393	41.0869	38.1708	80.592	85.3356	133.374
GH_A06G1773	0.908484	green	RPM1-interacting protein 4	0.349638	0.395637	0.127957	0.783325	0.71033	1.04319	0.0595595	0.240501	0.593076	0.663647	0.497332	1.08758	0.422135	0.237545	0.205231	1.22692	1.16035	1.47898	0.27515	0.357881	0.442115	0.597198	0.906046	1.24062
GH_D12G1898	0.821615	green	Transcription factor TCP12	0.852258	1.79858	1.98333	3.59023	2.41918	4.37752	1.6303	3.49111	2.75081	5.75346	4.06933	7.86114	0.974721	2.72941	1.69426	4.2106	3.01931	5.62082	1.08494	2.15135	1.15074	3.72923	2.17794	4.97868
GH_A08G2688	0.932631	green	Protein ECERIFERUM 3	3.59222	4.2964	8.24104	15.0992	12.1796	23.2147	2.79135	4.92551	7.04189	14.3541	8.94202	16.2265	4.20651	5.42986	6.35246	16.927	14.3231	20.9676	4.01337	4.65976	6.60664	13.0075	9.73621	16.0779
GH_A04G1381	0.922812	green	Periaxin	0.379767	0.600317	0.430068	1.03323	1.90222	4.01536	0.123672	0.314691	0.984709	0.934516	1.66374	5.19844	0.55491	0.498426	1.00344	3.28082	2.3872	7.37341	0.385882	1.06831	1.59035	2.31781	2.57556	4.18124
GH_A08G0633	0.755057	green	Uncharacterized protein At1g28695	1.0133	0.902832	1.68544	2.74565	2.56791	3.52665	0.77773	0.906783	1.55477	4.08418	1.6441	2.38001	0.599612	0.937819	1.02496	2.75027	2.25902	2.28707	0.941266	1.00057	1.49167	2.99432	1.54065	2.71697
GH_A08G0548	0.924104	green	Phospholipase A1-II 4	4.94309	5.75863	8.02379	10.2733	18.4263	20.346	3.44316	5.76792	5.76067	12.2092	14.9645	17.4621	3.67337	6.91006	6.35536	16.9769	17.8709	24.0231	4.48761	5.80859	8.40193	15.8704	22.2084	23.7862
GH_A09G1150	0.938058	green	Genome polyprotein	0.570654	1.23578	1.16255	2.96497	2.50879	5.71238	0.411143	1.12626	1.20857	3.95313	5.45508	6.53413	0.708326	2.51445	2.47921	6.94007	6.3606	8.66728	1.0243	3.12623	2.11798	5.159	4.84413	7.20707
GH_A06G0576	0.958934	green	Heptahelical transmembrane protein 1	2.3233	2.72722	4.132	5.26665	6.05913	7.7617	2.25019	2.41638	3.53548	6.14852	6.56796	9.06367	3.17737	3.23628	3.23574	8.07922	7.20153	11.6791	2.24794	2.6979	3.6992	5.67703	6.12972	8.57845
GH_A05G2564	0.925778	green	Protein FD	0.0782266	0.001	0.346374	1.09366	0.787779	1.36835	0.0418026	0.125421	0.391091	0.46317	0.909683	1.26873	0.16496	0.415605	0.0814652	1.50878	0.991492	2.45036	0.0855132	0.167986	0.291507	1.01521	1.46459	2.75056
GH_D12G0102	0.864592	green	Desiccation-related protein PCC13-62	0.469134	0.383292	0.591501	0.674848	1.99029	1.95773	0.255202	0.454272	0.379167	0.895839	0.702904	2.10652	0.0640459	0.370831	0.358914	1.6733	1.1054	2.66056	0.087989	0.622356	0.409128	0.474628	1.09498	1.39949
GH_A12G2928	0.967945	green	Homeobox-leucine zipper protein HDG11	0.441681	0.579957	0.65122	0.945111	1.51158	1.84221	0.390797	0.491715	0.718347	1.29573	1.1532	2.08652	0.465459	0.633403	0.665338	1.69191	1.72851	2.21325	0.598496	0.625461	0.820943	1.40601	1.3288	1.97781
GH_D06G2049	0.935263	green	Metacaspase-9	10.994	8.01593	7.29084	12.6006	17.7091	22.9632	7.24047	6.4481	6.55384	11.3977	17.566	26.8131	5.34211	7.39639	7.22624	18.5926	21.253	29.4387	9.38945	9.95943	12.447	18.2588	23.4357	28.661
GH_D11G2220	0.949942	green	Phosphoenolpyruvate carboxykinase (ATP)	0.225745	0.300231	0.408598	0.771122	1.00686	1.15566	0.163232	0.29996	0.512685	0.831781	0.792602	1.2248	0.407858	0.401386	0.323264	1.06531	0.90824	1.19933	0.378781	0.288787	0.350087	0.881286	0.856895	1.49782
GH_A10G2349	0.863373	green	3-ketoacyl-CoA synthase 19	0.362242	1.62166	1.91482	4.46422	2.98619	3.52049	0.273863	1.83758	1.91849	6.00691	4.3577	4.92266	0.146348	1.63968	1.80831	4.30037	3.94188	5.93791	0.497435	2.25547	1.87143	3.90754	3.194	4.33676
GH_A11G3154	0.868566	green	(+)-delta-cadinene synthase isozyme A	0.103642	0.0983303	0.0852488	0.252195	0.585681	1.19488	0.0346916	0.0707923	0.0505168	0.0240487	0.200301	0.413914	0.0473047	0.0224333	0.001	0.728916	0.63125	1.35644	0.120518	0.0711768	0.21443	0.65781	0.832488	1.51643
GH_D09G0706	0.872186	green	Deacetoxyvindoline 4-hydroxylase	0.162705	0.531625	0.464413	1.22907	1.28751	2.26197	0.406115	0.416745	0.253621	1.52177	1.90049	3.38094	0.0823745	0.56416	0.188201	1.47972	0.910813	1.5189	0.141503	0.382291	0.278725	1.44613	1.06852	2.65511
GH_A10G2115	0.88464	green	Cytochrome P450 83B1	0.451532	0.173919	0.300405	0.502821	0.431597	0.931854	0.130744	0.120138	0.160892	0.66475	0.271309	1.32751	0.117348	0.192538	0.0581293	0.623311	0.436563	0.889093	0.244154	0.166112	0.0825265	0.555525	0.322387	1.03239
GH_D08G0087	0.954969	green	Fatty acyl-CoA reductase 3	1.24825	1.75597	1.99912	3.37324	3.24142	4.71244	1.24585	2.0903	2.23449	3.99749	4.00823	7.63226	1.72259	2.11995	2.17292	6.04681	4.25989	8.02993	1.53631	2.80842	2.56815	6.63664	4.74275	7.2257
GH_D13G0512	0.94793	green	ESX-1 secretion-associated protein EspE	0.676646	0.662696	1.1173	1.77664	2.42352	5.36151	0.22432	0.97126	1.30557	1.45047	2.47041	7.74854	0.452295	0.566018	1.16511	5.36349	3.20581	8.78706	0.34991	0.459403	1.86183	4.18482	2.88757	7.97915
GH_D01G0576	0.943271	green	Squamosa promoter-binding-like protein 4	3.29701	7.21201	7.33149	13.7381	15.7931	20.2489	2.8408	6.17069	6.86843	12.648	16.9012	22.4366	4.12318	6.64389	7.88571	16.7385	17.9786	19.6932	4.81684	8.06202	9.86351	15.8046	16.6092	20.2
GH_A06G0553	0.971832	green	Protein SRG1	1.03272	1.37914	2.19109	3.77056	4.19347	6.42196	0.976059	1.74361	2.00204	3.68796	5.2121	7.51398	1.3	2.38358	1.76387	4.44273	4.5593	7.9369	1.31508	1.70745	1.7616	5.47869	4.39245	8.62689
GH_D12G2136	0.865318	green	Ethylene-responsive transcription factor ERF114	1.24846	1.6664	1.58388	1.97027	2.40882	3.91812	0.482099	0.896604	1.63791	2.52658	1.74214	3.38622	0.679949	0.860238	1.00284	3.70578	1.4176	4.31272	0.909859	0.979694	0.712931	1.97727	1.13335	2.73554
GH_A11G0226	0.949267	green	Calcium-dependent protein kinase 1	0.986584	1.63014	2.15562	3.5325	3.86911	5.39041	0.967697	1.98815	1.89124	3.61067	3.83334	5.80812	1.3286	1.93837	1.2049	3.54391	3.0758	4.88552	1.16634	1.9904	1.34329	3.90789	3.34514	5.55462
GH_A01G0793	0.740468	green	WRKY transcription factor 6	0.352557	0.399553	0.36803	1.02284	0.771031	1.48561	0.467786	0.451818	0.448452	1.10626	0.355538	0.979207	0.392658	0.319345	0.311141	1.13782	0.51104	0.993622	0.510437	0.538344	0.536887	0.8405	0.383258	0.747545
GH_A02G0872	0.899906	green	Branched-chain-amino-acid aminotransferase 2, chloroplastic	2.71146	3.53801	4.92923	7.98779	8.20612	13.8963	2.22328	2.84806	4.57891	9.1973	5.83375	9.93211	3.62481	3.13033	4.10416	9.90418	7.45891	10.2378	3.43001	2.72552	5.0996	7.75793	6.90463	9.00987
GH_D09G1316	0.852328	green	Glucan endo-1,3-beta-glucosidase, basic isoform	0.149804	0.418811	0.639277	1.7194	3.7591	3.53552	0.284239	0.406188	0.26275	1.25647	2.76385	3.09401	0.0375947	0.439849	0.28468	1.48946	5.06012	6.90784	0.0397222	0.368012	0.742885	1.22113	2.68294	4.74574
GH_D12G0029	0.89962	green	Sulfate transporter 3.1	1.3108	1.29495	1.98927	3.1955	3.51463	6.54963	1.45578	1.15788	1.96206	3.67387	2.79884	6.37338	0.969245	1.14315	1.36413	3.38682	3.26003	4.27684	1.40991	1.02649	1.95638	3.3178	3.13099	4.57868
GH_A12G1446	0.790676	green	Glycine-rich protein family	0.0389729	1.69249	1.15051	3.4343	2.88601	1.72719	0.001	1.07655	1.26511	2.73707	2.55134	2.35103	0.001	1.83289	1.20511	3.67189	2.39357	3.20269	0.0404533	1.27378	1.10708	2.40741	2.33512	3.35486
GH_D05G0526	0.936243	green	Lysosomal Pro-X carboxypeptidase	1.10123	1.09411	1.50576	2.43074	2.37631	3.12014	0.519139	0.821193	1.36725	2.42479	2.27974	3.2107	1.2139	1.19841	1.63043	4.05973	3.74922	4.86044	1.15216	1.31464	1.8177	3.15601	3.27277	4.19882
GH_D10G1945	0.770119	green	Zinc finger protein GIS	0.0980231	0.0336545	0.0325467	0.502931	0.297683	0.262577	0.001	0.0336981	0.0718601	0.476332	0.0655814	1.21179	0.0673777	0.001	0.001	0.749311	0.310213	0.505227	0.173032	0.0325512	0.0346624	0.600543	0.0991971	0.584255
GH_A05G0467	0.88152	green	NADP-dependent malic enzyme	0.744184	1.12544	1.845	2.3448	2.68056	2.75451	0.755167	0.848389	1.572	2.30638	2.04476	3.6954	0.653364	1.1802	1.37674	3.21259	3.35479	3.82765	1.43911	1.38236	2.4862	3.67034	4.3699	5.01216
GH_A04G0334	0.861793	green	Indole-3-acetic acid-amido synthetase GH3.17	0.203396	0.32102	0.467725	0.816128	1.01949	1.4679	0.239538	0.39306	0.401454	0.882059	0.724591	1.22313	0.316859	0.272747	0.202028	0.93041	1.01087	0.854185	0.234476	0.250817	0.398264	0.769412	0.792484	0.936149
GH_D13G0794	0.93895	green	Transcription factor MYB106	0.57539	0.953069	0.61762	1.47004	2.04112	3.09318	0.702498	0.508874	0.629623	1.93199	2.17764	3.52374	0.851001	1.46472	1.20839	3.28367	2.75618	5.80437	1.15827	1.08036	0.73942	2.21648	1.79119	4.31211
GH_A09G1116	0.908642	green	Protein LURP-one-related 8	1.0451	2.27521	1.60434	2.75094	2.24505	4.36273	0.810129	2.34325	0.94442	2.45509	2.34172	5.22557	0.809648	1.76993	1.10472	3.39332	1.70728	4.80494	0.515206	2.49234	1.21908	3.05139	1.96429	4.35193
GH_D07G1005	0.947248	green	Cytochrome P450 82G1	0.513421	0.865235	1.6275	3.07812	4.68432	5.37313	0.398561	0.771311	0.790044	2.46293	3.72413	4.42263	0.339857	0.632421	0.97022	3.48562	3.69683	8.14673	0.373491	0.714424	1.11712	3.73132	4.35073	6.62508
GH_D05G3522	0.963159	green	Probable glutathione S-transferase	11.7516	17.2094	23.6474	35.6239	35.1902	69.3005	12.9362	18.1092	26.7571	45.1482	37.6517	68.1764	12.9156	22.1261	15.9055	42.6574	36.515	61.1858	15.6503	21.1181	19.7995	46.2304	33.2401	65.2207
GH_A09G0741	0.880388	green	5'-nucleotidase SurE	1.30705	1.3525	2.37547	3.73816	5.34126	7.82982	1.12695	1.56405	2.57618	5.95808	3.21276	5.30686	0.61752	0.818719	1.35707	4.32523	5.21795	6.24242	1.54782	1.05761	2.52574	4.38269	5.20896	5.21585
GH_A09G0742	0.901498	green	Transaldolase	4.50563	6.97966	11.0336	15.8524	23.3412	36.6774	5.44404	6.56844	11.7762	20.9639	12.0444	25.4338	4.38759	5.25467	7.98297	20.4906	22.7794	27.2448	5.87024	5.19607	9.85922	18.5739	18.8903	23.3346
GH_A07G0119	0.947129	green	Disease resistance protein (TIR-NBS-LRR class) family	8.35684	6.26594	8.72844	15.6173	11.8453	22.8685	7.19613	5.32739	7.08958	16.1581	15.4339	23.4384	8.00984	7.68934	6.12643	18.1489	14.5941	22.5247	8.27714	9.07472	6.77331	22.2101	16.107	29.4905
GH_A09G2115	0.940345	green	Acid beta-fructofuranosidase	0.0701193	0.197047	0.153549	0.586514	0.800653	1.6576	0.0782047	0.290489	0.184199	1.16707	1.35128	2.35644	0.0876227	0.308814	0.347083	1.26261	1.6419	2.01864	0.111781	0.220217	0.298944	0.969886	0.964216	2.63752
GH_D05G1285	0.920027	green	Palmitoyl-acyl carrier protein thioesterase, chloroplastic	3.05544	3.44077	5.56076	9.51451	10.2186	14.9746	2.76272	3.73663	4.54617	9.97573	5.66737	10.586	3.05948	3.39259	4.23247	11.3019	8.99516	11.5276	4.43013	3.51078	5.35392	9.5212	7.68216	12.4496
GH_D10G0178	0.750785	green	Alpha-farnesene synthase	0.0365062	0.0264942	0.0742643	0.134075	0.164662	1.07371	0.0238466	0.001	0.024602	0.0363236	0.11082	0.188782	0.0499752	0.001	0.001	1.02491	0.425813	2.07845	0.0246818	0.001	0.169439	0.170404	0.175133	0.684205
GH_D13G0506	0.940297	green	MADS-box protein SVP	1.18219	2.28774	3.57629	6.88493	7.71394	10.8024	0.370641	1.50133	3.12503	6.88531	6.68805	10.5286	0.620072	2.87504	5.04626	10.9093	11.5526	15.3543	1.59247	4.65923	5.98626	10.5923	11.6	18.5461
GH_D11G1529	0.928605	green	Transcription factor IBH1	0.001	0.0765411	0.525389	0.915979	0.520886	1.16587	0.001	0.150022	0.160581	1.38185	1.06239	1.2714	0.001	0.278404	0.182217	1.60654	1.27364	1.95536	0.001	0.525579	0.459725	1.65656	0.844537	1.86634
GH_D10G0297	0.811073	green	Desiccation-related protein PCC3-06	1.33887	1.17996	2.01721	2.26109	3.16315	5.68683	1.24388	0.791434	2.00767	2.36215	2.89399	3.01734	1.79589	1.12757	1.0119	2.92047	2.84319	3.41145	1.26233	1.2405	1.57102	2.076	2.71119	3.67874
GH_D11G0547	0.930588	green	EPIDERMAL PATTERNING FACTOR-like protein 2	4.41261	6.28887	6.40288	12.3475	9.59797	18.7763	2.83613	6.65904	4.92343	11.5175	9.73409	19.6639	2.30966	5.47289	4.09524	11.0658	8.51107	15.4358	4.15811	4.96039	4.96143	9.13144	9.20472	16.2916
GH_D09G1577	0.89874	green	Transcription factor MYB36	0.527801	0.675168	0.850259	1.39942	1.19903	2.11536	0.578693	1.02442	0.424223	1.3585	0.833635	2.27407	0.309518	0.89387	0.268971	1.261	0.986305	2.39565	0.520353	0.936529	0.454151	1.22477	0.927805	1.53292
GH_A01G0127	0.914321	green	Peroxidase N1	0.405036	1.42512	1.40547	2.64562	2.81036	3.16587	0.350534	0.831145	0.636901	1.62129	2.35344	2.95939	0.224494	0.770908	1.1132	2.99903	3.49385	3.79486	0.571102	0.767778	1.89167	3.14442	3.17157	3.92757
GH_D06G1616	0.835259	green	Uncharacterized protein At5g01610	8.38939	10.1234	14.4201	26.0042	23.3899	46.3478	11.7406	10.4413	14.1007	33.6983	13.6259	28.4029	8.92425	9.33131	8.76868	28.0174	19.5891	27.849	9.45909	8.30067	13.185	23.2813	16.0413	29.6666
GH_A08G2008	0.856764	green	Guard cell S-type anion channel SLAC1	0.411567	0.327807	0.580527	0.898164	0.651665	1.11918	0.318902	0.337148	0.307503	0.717572	0.6086	0.79552	0.141586	0.313793	0.257401	0.898567	0.391948	1.06277	0.440316	0.253291	0.190365	0.631223	0.48257	0.884919
GH_D04G1418	0.952366	green	Laccase-4	0.436308	0.619497	0.695341	1.06562	1.24321	2.0442	0.384553	0.666528	0.747239	1.09237	1.55129	2.63719	0.380247	0.593297	0.67086	1.80867	2.15457	3.66496	0.54329	0.78434	0.548659	1.68219	1.90641	3.41552
GH_D02G0372	0.795156	green	Protein YLS3	0.552414	0.411582	0.442689	0.492904	1.6481	1.7841	0.128475	0.229546	0.170094	0.398799	0.673749	1.70333	0.605973	0.26226	0.222694	1.52991	1.20733	2.24929	0.334641	0.294183	0.584449	0.7831	0.774479	0.755826
GH_D13G0265	0.784783	green	Stem 28 kDa glycoprotein	4.29036	3.77511	6.66105	6.97078	13.6338	11.4244	2.74541	2.56699	4.43862	4.64532	10.1373	9.85491	3.29781	3.12128	4.7134	12.4081	17.5821	18.6194	5.7149	2.84417	9.73447	9.14176	14.3938	13.6672
GH_D09G2434	0.919652	green	Putative protein phosphatase 2C-like protein 44	1.02193	0.901845	0.86634	1.99764	2.48688	3.61631	0.702817	0.691689	0.907345	2.02699	3.41266	4.14967	1.16093	0.969602	1.35627	4.55744	4.59793	6.20674	1.33419	1.26017	1.60649	3.28419	4.3181	5.4582
GH_D05G1397	0.815878	green	Aminopeptidase M1	0.512255	0.334835	0.521354	0.816804	0.582233	1.07433	0.57215	0.369719	0.376744	0.562311	0.253955	0.800142	0.455609	0.481814	0.312243	0.786453	0.67152	1.37249	0.420309	0.263957	0.218936	0.653702	0.351459	1.05035
GH_D12G2054	0.82127	green	Cytosolic sulfotransferase 16	0.220845	0.102809	0.386455	1.47261	2.52951	2.16505	0.13984	0.0813713	0.295196	0.845794	1.02767	1.63339	0.001	0.0971436	0.375212	0.932369	2.59425	3.17431	0.186548	0.0784366	0.343796	1.0972	2.0819	1.60437
GH_D06G0527	0.826202	green	Basic endochitinase	0.769539	0.55388	1.18584	2.7991	2.62447	2.70633	0.378952	0.486636	0.583448	1.22069	1.91916	1.64799	0.432471	0.532377	0.883116	1.22742	3.26424	5.20668	0.364533	0.755919	0.867043	1.32915	2.2387	3.449
GH_A10G1835	0.848495	green	Regulatory protein NPR2	0.040521	0.604322	0.410265	0.644023	0.502926	1.67002	0.187996	0.820501	0.448615	0.791451	0.75771	2.57857	0.346715	0.312287	0.330902	1.15682	0.992944	3.0402	0.595789	0.234102	0.808664	0.65356	0.788569	1.42593
GH_D13G0550	0.918733	green	Chlorosome protein I	0.06492	0.719038	0.590692	1.68195	1.4302	4.02823	0.0670582	0.694268	1.01879	1.26663	1.2149	4.35781	0.344211	0.200898	1.15278	2.12587	2.27648	6.592	0.923948	1.02928	1.16335	2.75324	3.14041	3.2758
GH_D12G0036	0.825838	green	Non-specific lipid transfer protein GPI-anchored 2	0.383858	0.165692	0.348185	0.329706	0.359951	1.14788	0.001	0.001	0.440385	0.595309	0.916882	2.73379	0.221946	0.207034	0.189628	0.577679	0.504009	2.58899	0.132994	0.26105	0.35634	0.649961	0.710012	1.2947
GH_A07G2641	0.915281	green	U-box domain-containing protein 34	0.334988	0.338696	0.454697	0.6751	0.745754	1.37756	0.388961	0.487547	0.423602	0.906478	0.837341	1.17086	0.209487	0.342722	0.367081	0.75825	0.370917	1.51842	0.371509	0.714083	0.550817	0.802858	0.860074	1.28648
GH_D11G1323	0.881517	green	Non-specific lipid-transfer protein-like protein At2g13820	0.371335	0.0856303	0.6159	0.863391	0.756961	2.38257	0.164002	0.211295	0.617644	0.52159	1.39159	3.41277	0.165774	0.721591	0.698488	1.09593	1.07827	4.22877	0.387953	0.507477	0.587139	1.28316	1.27979	2.05896
GH_D10G0875	0.903222	green	Omega-hydroxypalmitate O-feruloyl transferase	0.14578	0.047955	0.287213	0.214993	0.349049	0.739217	0.0454657	0.182349	0.31823	0.309148	0.480937	1.30604	0.0586978	0.103963	0.217735	0.737727	0.574088	1.69177	0.108734	0.17043	0.36147	0.584014	0.428393	0.966483
GH_A07G1283	0.773869	green	Fasciclin-like arabinogalactan protein 12	0.107689	0.0290414	0.150742	0.0863816	0.27612	0.593467	0.11217	0.196809	0.201754	0.280397	0.202633	0.611347	0.363133	0.243589	0.216485	0.357514	0.344342	1.91843	0.001	0.0558116	0.139191	0.468332	0.453532	0.867475
GH_D08G0737	0.848432	green	Dynein heavy chain 6, axonemal	0.125232	0.23847	0.266536	0.294996	0.447217	0.768626	0.0321833	0.096741	0.132792	0.528456	0.235006	0.72509	0.12503	0.0643313	0.0651827	0.687981	0.264487	1.86028	0.132943	0.387556	0.475024	0.425025	0.350949	0.955744
GH_A13G0735	0.898225	green	ESX-1 secretion-associated protein EspE	0.0572477	0.760787	1.15847	1.48189	1.62029	4.24065	0.001	0.184562	0.96595	1.18942	2.53963	6.87577	0.652255	0.606071	1.41587	3.94906	2.69543	9.13124	1.5037	1.24565	1.82336	3.93732	1.81852	4.76974
GH_A13G0741	0.873658	green	ESX-1 secretion-associated protein EspE	0.509845	0.774932	0.83632	0.939036	0.798073	4.07534	0.282284	0.175956	0.914498	1.06841	1.65085	7.60631	0.506033	0.873293	1.29896	3.71856	1.3675	6.88488	0.298331	0.932104	1.03515	3.32906	1.49075	4.19405
GH_A06G1348	0.885612	green	CASP-like protein 1B2	0.253704	0.207566	0.40577	0.436783	0.732365	1.61532	0.001	0.194846	0.479074	0.488755	0.524457	2.6213	0.127967	0.195449	0.62803	0.884365	0.666194	3.03704	0.366916	0.551981	0.493109	1.18733	0.854671	1.70694
GH_A05G0081	0.924665	green	ESX-1 secretion-associated protein EspE	0.225848	0.471481	0.400383	1.54211	1.36428	3.3519	0.385559	0.389247	0.352651	1.13333	1.57164	5.6264	0.492185	0.438845	0.64685	2.05394	1.87994	6.41553	0.510708	0.72273	0.875312	1.73271	1.74798	4.94411
GH_A08G0269	0.870657	green	Probable 1-deoxy-D-xylulose-5-phosphate synthase 2, chloroplastic	0.252024	0.976713	0.350292	0.443615	1.47787	2.5993	0.0907817	0.504841	0.11398	0.383398	0.860371	2.12519	0.0640391	0.248226	0.30484	0.94917	1.20754	4.03301	0.363184	0.346664	1.01791	0.836459	1.14069	3.2337
GH_A01G0108	0.935197	green	Protein DETOXIFICATION 33	0.140769	0.0943335	0.3187	0.385433	0.55196	1.00518	0.0711771	0.0719709	0.0903367	0.401136	0.383564	1.21736	0.0532862	0.198502	0.281968	0.985065	0.77243	2.03804	0.219877	0.210166	0.588356	0.811638	0.755717	1.7933
GH_A12G2813	0.949114	green	Sorbitol dehydrogenase	0.184554	0.865627	1.1018	2.14717	1.60522	2.62207	0.128262	1.06871	0.729506	1.62543	1.55234	2.45706	0.280528	1.26825	1.23905	2.09896	1.4832	3.09099	0.227545	1.03759	0.923133	2.28881	1.29993	3.29585
GH_D08G1395	0.912478	green	Homeobox protein BEL1 homolog	0.252926	0.444672	0.793595	1.43718	0.930916	1.40147	0.58042	0.270013	0.591586	1.16684	0.67196	1.23332	0.206288	0.702092	0.451663	1.31367	0.782964	1.8663	0.315082	0.694356	0.54858	1.18868	0.713533	1.51566
GH_A05G0165	0.945733	green	2-alkenal reductase (NADP(+)-dependent)	1.29763	1.56947	2.72809	4.04168	3.97463	5.38679	0.574006	1.55979	1.79375	3.70062	3.16677	4.97276	0.885303	2.27414	2.67557	3.81279	2.72505	6.17127	1.40874	2.05756	1.87572	3.93668	3.92318	4.68263
GH_D05G2018	0.900088	green	Cytochrome P450 82A3	0.527441	0.725955	0.7253	0.840392	1.00613	1.7987	0.353258	0.745187	0.483949	0.817997	0.86942	1.36444	0.440971	0.763053	0.815259	1.14856	0.796969	2.19156	0.482532	0.82357	0.789834	1.5029	0.839242	2.40068
GH_D09G1970	0.840655	green	S-adenosyl-L-methionine-dependent methyltransferases superfamily protein	2.12249	2.33926	1.0732	3.9955	1.59684	5.73661	0.912615	2.91931	1.57525	4.8583	2.05616	4.84381	0.681679	4.45299	1.67555	4.81707	2.13467	8.90779	2.84085	2.53224	1.6087	6.48279	2.81969	8.03622
GH_A11G1418	0.768774	green	Class II aaRS and biotin synthetases superfamily protein	0.581612	1.25713	0.807945	1.19677	1.20986	1.95759	0.786909	1.18775	1.26136	1.52569	0.884624	3.16105	0.753401	1.90446	0.543133	2.07543	0.746859	2.74857	0.507305	2.09441	0.804275	1.67766	0.883279	2.78839
GH_D12G0983	0.944282	green	Protein IRX15-LIKE	0.435658	0.59817	0.44079	1.22536	1.10918	2.44917	0.523535	0.512018	0.763823	1.05633	1.65138	3.40417	0.502028	0.87197	0.957314	2.02819	2.09189	4.46272	0.736889	0.88928	1.06211	2.28251	2.01365	4.24765
GH_D02G1915	0.822829	green	Probable beta-1,4-xylosyltransferase IRX10	1.23904	1.03582	0.796219	1.31843	1.09224	1.90932	0.546867	0.721235	1.20399	0.877963	1.28843	2.11822	1.37289	1.018	1.1282	2.02888	1.5701	3.84415	1.16716	1.13089	1.71021	1.68385	1.68798	3.46893
GH_D05G1972	0.887767	green	Protein RADIALIS-like 1	3.02037	3.16783	4.62681	6.19634	6.16181	10.4898	2.68622	1.77335	1.5553	4.89389	4.24096	5.92012	2.85805	3.40341	3.77732	7.94065	4.76617	10.8668	1.63143	2.65305	4.66692	4.91382	4.94591	8.49953
GH_D06G1390	0.883918	green	CASP-like protein 1B2	0.184114	0.30096	0.129264	0.792287	0.768674	1.58482	0.221035	0.493268	0.532481	0.629143	1.19496	1.93919	0.283909	0.347966	0.560547	1.42876	0.632723	3.71605	0.400203	0.26312	1.0113	1.05591	1.21954	2.19897
GH_A11G1296	0.851551	green	Non-specific lipid-transfer protein-like protein At2g13820	0.359417	0.546498	0.472016	0.827189	1.3267	2.27305	0.21687	0.483653	1.29374	0.680962	2.00364	5.25101	0.471807	0.33495	0.913354	2.68414	1.59643	4.61586	0.56899	0.629418	1.48211	1.65537	1.02877	3.04106
GH_A13G0734	0.94156	green	ESX-1 secretion-associated protein EspE	0.0594079	0.305053	0.527759	1.04077	0.96544	2.83588	0.114038	0.342471	0.175148	1.10727	0.966874	3.90262	0.276299	0.343901	0.560742	2.14384	1.34725	4.56776	0.583259	0.278529	0.566364	1.61787	1.16464	2.80327
GH_D09G2562	0.908768	green	GDSL esterase/lipase At1g74460	0.124428	0.097025	0.315987	0.644086	0.752203	2.11159	0.0888586	0.381665	0.440889	0.499318	0.601128	2.37433	0.264977	0.451244	0.502812	1.49101	1.70615	3.7354	0.483848	0.182381	0.862456	1.01053	1.03743	2.15991
GH_D06G1472	0.891954	green	CBS domain-containing protein CBSX5	0.881648	0.723813	1.24204	1.13844	1.91847	2.66906	0.618426	0.613833	0.87756	1.56683	1.33211	2.90857	0.506136	0.720179	0.704988	1.38215	1.11443	2.77037	0.590072	0.580447	0.525623	1.24961	1.00199	2.3082
GH_A04G0227	0.933587	green	putative endonuclease or glycosyl hydrolase with C2H2-type zinc finger domain	2.32271	3.96127	6.44736	12.3543	7.82852	13.4602	2.41981	4.55098	4.36998	10.4588	6.20394	11.263	1.59633	5.05975	6.47661	10.6418	6.83127	14.4913	1.45864	4.81601	4.71069	11.505	7.55483	15.5809
GH_A11G1870	0.897022	green	Cytochrome P450 84A1	2.06528	2.04724	1.69559	1.81005	2.58412	3.71456	1.25266	1.58885	1.40027	2.26144	3.48417	5.73964	1.83289	2.35136	1.54022	3.06289	3.29629	7.2327	1.58758	2.10105	2.28289	3.35987	3.26286	6.56153
GH_A10G0707	0.905327	green	Omega-hydroxypalmitate O-feruloyl transferase	0.189068	0.347937	0.26586	0.481356	0.480006	1.06728	0.135372	0.441037	0.284857	0.662895	0.465755	1.55622	0.117396	0.235908	0.29298	0.768783	0.588138	1.50413	0.0934009	0.354147	0.332813	0.76718	0.327776	0.816596
GH_A09G2496	0.894843	green	Long-chain-alcohol oxidase FAO1	0.463313	0.449858	0.631359	1.17068	1.45605	1.57796	0.381801	0.360498	0.694276	1.19588	1.20837	1.63428	0.703103	0.65173	0.988043	1.9515	1.87796	2.36085	1.07379	0.509248	1.07124	1.44815	1.82768	2.12075
GH_D05G1952	0.747675	green	Heavy metal-associated isoprenylated plant protein 2	0.179747	1.44564	0.815714	0.958571	1.18965	1.29772	0.345039	0.867579	0.529587	0.875299	2.15244	2.81003	0.0838651	1.30815	0.841798	3.12026	1.84353	3.24303	0.526862	2.69576	0.254613	0.855446	2.30546	3.34902
GH_D04G1631	0.722549	green	TBP-associated factor 7	0.11857	0.001	0.611442	1.60404	0.346315	1.86902	0.116979	0.058378	0.730882	1.14038	0.882266	1.60307	0.282904	0.286369	0.684476	0.418792	0.358294	1.24831	0.119718	0.172574	1.58426	1.17896	0.589595	1.98493
GH_A03G1264	0.852882	green	Peroxidase 11	0.212525	0.246933	0.64156	0.55103	0.911226	1.01616	0.0200304	0.180292	0.617294	0.464109	0.647651	1.93179	0.217661	0.181811	0.683749	0.67356	1.06858	1.49862	0.163654	0.260093	0.978738	0.908437	1.0366	1.6779
GH_D09G2290	0.92148	green	Sugar transport protein 13	0.804213	0.700837	1.09099	1.56267	1.84512	2.26715	0.831327	0.766993	0.934945	1.32417	1.21685	1.95915	0.463359	0.809533	0.925724	1.58265	2.14953	3.21051	0.923203	0.648162	1.37741	1.41079	1.82854	2.67629
GH_A11G0525	0.8055	green	EPIDERMAL PATTERNING FACTOR-like protein 2	2.08366	6.50832	5.0677	6.46366	5.51575	9.39769	2.03281	7.04457	2.51739	7.13037	6.63891	14.9734	2.14423	7.6407	4.61363	5.78078	6.50845	11.0095	3.88493	9.42545	4.12679	10.2828	5.74819	14.7196
GH_A05G1072	0.887416	green	Sucrase/ferredoxin-like family protein	2.77682	2.27941	4.11293	6.90813	10.7009	14.0903	2.48497	3.16098	5.46519	7.99551	16.4204	16.2072	3.28008	3.57448	7.6246	13.0553	15.6444	19.6038	4.33098	3.15028	8.58011	11.3575	16.8319	19.3648
GH_D09G0804	0.795441	green	Transcription factor MYB78	1.43568	1.39103	1.82967	3.69865	4.91178	6.17352	1.14075	1.39521	1.94737	5.47028	2.51918	4.32345	1.30166	1.49909	2.28553	4.83716	2.75871	3.98981	1.25863	1.16587	2.8288	3.65822	2.60219	3.97058
GH_A01G1235	0.858862	green	Transcription factor bHLH93	0.489129	0.581412	0.90957	1.70944	1.02421	2.25127	0.371716	0.838812	1.07678	1.72658	1.54145	2.87897	0.633293	0.745232	0.486272	1.45759	1.47038	1.99116	0.681045	0.71224	0.685143	2.09784	1.12634	1.46095
GH_D05G1555	0.722893	green	Bidirectional sugar transporter SWEET2a	0.17723	0.486436	0.890614	2.83032	0.983307	1.80414	0.0439503	0.274348	0.280457	1.84201	0.540746	1.73617	0.0439647	0.579828	0.392692	1.67134	0.466737	1.41989	0.001	0.0930343	0.270532	2.02947	0.129117	1.69419
GH_A05G1070	0.906275	green	High-affinity nitrate transporter 2.1	0.267418	0.434938	0.394027	0.877584	0.685397	0.79002	0.225535	0.304152	0.494814	0.693454	0.710164	1.04821	0.263299	0.806371	0.595034	1.14967	0.81392	1.42562	0.142264	0.5048	0.341329	1.21554	0.787648	1.26567
GH_A07G0543	0.780035	green	Bidirectional sugar transporter SWEET10	0.0688885	0.75904	1.46893	2.16077	2.1145	1.88378	0.264485	0.654428	0.347723	2.53184	1.87687	1.64079	0.318622	0.969022	1.47853	2.79208	2.20345	2.70065	0.246139	1.61303	0.936004	2.57892	1.53957	1.88601
GH_A09G1068	0.7999	green	Asparagine synthetase [glutamine-hydrolyzing] 1	0.122557	0.293619	0.243009	0.730968	0.39124	0.921371	0.18723	0.15691	0.342873	0.644979	0.322464	1.03918	0.188066	0.335735	0.336275	0.609417	0.330604	0.632672	0.273699	0.502566	0.166735	0.892635	0.608755	0.553834
GH_A09G0915	0.788137	green	B3 domain-containing transcription factor LEC2	0.122392	0.263734	0.190097	0.803169	0.359294	0.896743	0.26678	0.356232	0.530897	1.07767	0.734384	1.1499	0.338842	0.344077	0.223873	0.710745	0.362473	0.778995	0.287474	0.418005	0.184975	0.915098	0.471777	0.80881
GH_A06G2016	0.906458	green	Metacaspase-9	0.0959534	0.223384	0.151821	0.727236	1.39507	1.68444	0.0778175	0.137391	0.184872	0.479024	1.35287	1.36327	0.0380416	0.0797468	0.271515	1.05308	1.69412	2.02991	0.100327	0.157701	0.213419	1.29636	1.21147	1.59457
GH_D03G0885	0.864463	green	Probable WRKY transcription factor 29	0.0236621	0.175271	0.124278	0.926993	0.35646	0.719018	0.14258	0.217815	0.175756	0.537175	0.314217	0.765464	0.046477	0.196253	0.280039	0.611205	0.639016	1.11854	0.0491219	0.450913	0.192513	1.35431	0.481364	1.02951
GH_D02G0497	0.919601	green	CASP-like protein 1D1	0.15867	0.344655	0.621326	2.00967	1.22223	1.9838	0.15975	0.562237	0.340031	1.90323	1.89565	2.53002	0.268513	0.844583	1.04928	1.22029	1.48543	2.86926	0.134862	0.62357	0.659695	2.68332	2.20645	2.97172
GH_A13G2544	0.882352	green	Tropinone reductase homolog At1g07440	1.016	0.914606	2.36757	2.92837	3.3403	3.4861	0.935172	0.853662	1.19623	3.00586	2.28067	3.38159	0.890687	0.807155	1.82731	3.08559	2.75125	3.8227	0.962952	1.12709	0.910992	3.36651	2.47944	2.91421
GH_A10G2331	0.865267	green	Beta-hexosaminidase 1	0.315999	0.334389	0.418735	0.71779	0.791528	1.31356	0.10701	0.139071	0.252806	0.593514	0.697844	0.9843	0.2594	0.957335	0.870208	1.01776	1.24631	1.66839	0.47363	0.771802	0.543094	1.3533	0.994623	2.09667
GH_D11G1452	0.875856	green	Class II aaRS and biotin synthetases superfamily protein	0.255653	0.775083	0.700337	1.24918	1.39739	1.37921	0.475362	0.403694	0.451898	0.919047	0.635849	1.58228	0.380177	0.54068	0.909454	0.983328	1.06457	1.58623	0.533606	0.785196	0.68233	1.13135	0.684865	2.23294
GH_D12G0698	0.916895	green	GDSL esterase/lipase At2g23540	0.0869713	0.23117	0.152798	0.196763	0.195552	0.731521	0.0359696	0.198014	0.224542	0.462161	0.455379	1.26627	0.177869	0.242876	0.228084	0.78453	0.554202	1.273	0.165265	0.198379	0.270623	0.71695	0.272282	1.24061
GH_D05G2420	0.88285	green	2-oxoisovalerate dehydrogenase subunit alpha 1, mitochondrial	0.472979	0.258945	0.296535	0.409596	0.566376	1.17867	0.313871	0.428892	0.171529	0.694013	0.722396	0.994064	0.406989	0.419073	0.39314	0.59407	0.60996	1.21977	0.437706	0.305807	0.539353	0.575927	0.513033	1.27486
GH_D02G0173	0.889361	green	Putative NAC domain-containing protein 94	0.600869	0.442949	0.857227	2.25602	0.883543	2.41235	0.735267	0.319195	1.06262	2.01123	2.30072	3.12774	0.554828	0.366416	0.368952	2.1472	1.72721	3.15578	0.537954	0.187367	0.479497	1.93956	0.715201	2.54266
GH_A09G2293	0.74986	green	Endochitinase EP3	0.685932	0.335545	0.709762	2.58533	1.77089	3.03564	0.537646	0.387529	0.724682	2.52441	0.809668	2.19409	1.07361	0.610817	0.566933	1.77751	0.65478	1.92114	0.657745	0.877424	0.423761	1.7603	0.525158	2.13691
GH_scaffold19847_objG0001	0.922922	green	(+)-neomenthol dehydrogenase	0.405234	0.477211	1.01122	1.67111	1.8889	3.88839	0.374924	0.636786	1.32608	1.84776	2.43412	5.57555	0.370444	1.15456	1.07694	1.57481	2.23771	4.20341	0.444145	0.989113	1.62078	2.50289	2.37676	5.11569
GH_A01G2019	0.785162	green	Probable trehalose-phosphate phosphatase D	0.236004	1.5389	1.11478	1.9136	1.78221	2.68149	0.474373	1.48567	1.67921	2.66224	2.88499	4.17546	0.507505	1.60229	0.94766	2.00741	1.77136	3.06077	0.244363	1.39901	0.808021	1.79509	0.843474	2.22832
GH_A12G2467	0.866128	green	Osmotin-like protein OSM34	0.820512	0.574836	0.80181	1.98911	2.8336	3.70353	0.62306	0.582922	0.579102	1.2088	1.06642	4.04132	0.139302	0.609685	0.782004	2.17447	4.02691	8.02354	0.141385	2.73226	2.14058	1.92681	4.46732	5.803
GH_A07G1680	0.949919	green	AT hook motif DNA-binding family protein	10.9079	14.4194	21.4158	31.8019	40.4856	53.3995	8.78634	10.5083	15.0652	39.4097	42.9289	64.6767	12.7239	16.4576	29.1726	56.9572	64.2414	100.742	15.1762	20.0505	26.9962	51.8454	53.1763	73.4447
GH_A01G2457	0.774995	green	Probable 2-oxoglutarate-dependent dioxygenase At5g05600	0.259094	0.25483	0.109095	0.305417	0.348468	0.545159	0.0363388	0.0943604	0.0577303	0.0759928	0.331209	0.581159	0.0181754	0.169346	0.347393	0.923421	0.871533	1.03369	0.304865	0.134614	0.723918	0.441032	0.715825	1.17563
GH_D07G1238	0.743436	green	Double-stranded RNA-binding protein 2	1.12113	0.600227	0.858148	0.826109	1.14016	2.06775	0.566146	0.595226	0.315296	0.505371	0.74783	1.25769	0.609202	0.42477	0.755546	0.925192	1.20319	2.47545	1.23254	0.557135	1.46399	1.38058	1.58837	1.95174
GH_D02G1694	0.770229	green	Very-long-chain 3-oxoacyl-CoA reductase-like protein At1g24470	0.086693	0.0446282	0.113348	0.285383	0.495262	0.62671	0.0635633	0.0875571	0.0459265	0.290966	0.312478	0.585496	0.131457	0.284758	0.338277	1.12633	1.77597	1.57053	0.17952	0.329128	0.61408	1.04297	1.30255	1.94765
GH_D05G1798	0.871154	green	Heavy metal-associated isoprenylated plant protein 6	1.8325	4.49682	2.23745	3.01482	4.43793	6.45745	0.742984	3.0556	1.51145	4.07573	5.08197	8.29429	1.34063	4.47375	3.67418	5.8632	8.11364	10.9238	1.4225	4.75223	2.21146	4.61001	5.56785	6.94269
GH_D10G0300	0.96727	green	Squamosa promoter-binding protein 1	6.19073	10.5339	11.5107	19.9944	26.6327	36.0069	5.48996	11.342	11.0267	24.2075	25.5612	39.9196	5.1175	12.6802	15.0852	30.8005	32.2382	41.4321	5.86652	16.5328	16.3252	31.2521	34.0855	44.4422
GH_A13G1882	0.901216	green	Myb-related protein 306	0.685527	0.881008	1.2506	2.25566	1.30871	2.32296	0.677917	0.874807	0.709048	2.90207	1.65376	2.70748	0.506674	0.556915	1.37288	2.62311	3.19379	3.26105	0.600122	0.845123	1.14261	2.36336	1.79566	2.97329
GH_A05G3779	0.813234	green	Carbonic anhydrase, chloroplastic	0.923288	2.29857	4.53981	8.29114	5.5752	6.80889	0.76102	2.72467	3.52988	7.19619	4.0127	5.80603	0.483389	3.89379	4.62321	8.13356	4.78097	7.52402	1.26033	2.97398	5.67826	7.33946	4.51961	7.85006
GH_A05G1764	0.875777	green	Heavy metal-associated isoprenylated plant protein 6	0.590349	0.733664	0.660288	1.6891	3.16992	2.99766	0.108459	0.705889	0.499006	2.47469	4.04202	5.28739	0.478033	1.42791	0.806318	2.75418	5.86981	6.36985	0.641667	1.59215	1.75973	2.50199	3.9939	5.11262
GH_D13G0510	0.903966	green	ESX-1 secretion-associated protein EspE	0.281696	0.419136	0.656398	1.14806	2.32258	2.99989	0.0551241	0.115155	0.666109	0.575415	1.74736	3.66574	0.110284	0.289814	0.603681	3.23356	1.87273	4.43469	0.405129	0.229702	1.19656	1.31765	1.23333	2.55057
GH_D08G2157	0.831729	green	Chlorophyllase-1	0.478914	0.206704	0.443514	0.592207	0.869806	1.2478	0.405122	0.410706	0.302594	0.0974502	0.622877	0.885303	0.239468	0.353769	0.239487	1.08686	0.966727	1.36455	0.320334	0.607363	0.506209	0.994685	0.758732	0.903195
GH_D04G0115	0.887503	green	AP2-like ethylene-responsive transcription factor AIL1	1.71856	1.32171	2.25588	3.04963	3.47736	6.06947	1.28214	0.82012	1.27315	2.49431	2.54324	5.58171	2.05719	1.7929	2.39731	3.55878	3.65151	5.54543	1.64516	1.50122	1.25333	2.58341	2.56059	3.8858
GH_A05G1625	0.78026	green	CASP-like protein 1C3	0.156547	0.129159	0.417205	0.50935	0.374292	0.817443	0.165063	0.16539	0.51961	0.128272	0.127759	1.66944	0.0399189	0.247458	0.317006	0.774539	0.508228	1.0326	0.170461	0.250036	0.164252	0.389571	0.12282	0.912336
GH_A11G0181	0.873385	green	Uncharacterized protein At5g01610	1.56101	0.785908	1.18117	1.86975	2.39441	3.39688	1.86307	1.72886	1.79439	2.14237	2.19497	6.21235	1.45447	1.24517	1.51607	3.17674	3.04779	5.34062	2.10823	1.56066	1.45951	2.89386	2.55223	4.03342
GH_D01G0390	0.919946	green	Cytochrome P450 72A15	0.797526	0.526229	0.991315	2.12186	2.0404	2.41764	0.640939	0.411887	0.597738	1.15043	1.21912	2.68533	0.585055	0.825464	0.732932	1.14446	2.10455	2.99155	0.79256	0.634122	0.861983	1.56487	1.765	2.68794
GH_A03G0209	0.963198	green	Agamous-like MADS-box protein AGL19	3.87865	4.88297	7.8349	11.2049	11.2749	15.6467	5.28547	4.50721	5.99551	10.6062	7.96358	18.7844	3.51135	8.63476	8.21081	16.2254	15.1412	25.4292	4.51919	8.95647	8.15233	13.9137	15.5404	23.0179
GH_A09G0914	0.832203	green	Protein MCM10 homolog	0.192529	0.756026	0.259225	0.940892	1.1025	2.05642	0.0620616	0.851416	0.462946	1.18143	1.08167	2.7763	0.144793	1.64692	1.21471	1.20648	1.02261	2.20863	0.540862	1.54864	0.907988	2.20007	2.36042	2.88654
GH_A12G0176	0.932567	green	Nucleobase-ascorbate transporter 4	0.348073	0.441761	0.692087	0.81064	1.08972	2.05044	0.391208	0.368804	0.753394	1.00634	0.817825	2.79899	0.194921	0.478378	0.711464	1.43856	1.57653	2.5218	0.260205	0.312241	0.773243	1.0709	1.29569	1.86308
GH_A12G0036	0.846119	green	Protein YLS3	0.29559	0.383099	0.490568	0.86196	0.299295	1.32602	0.199683	0.33626	0.345442	0.822304	0.299371	2.28388	0.13374	0.166145	0.62308	1.1655	0.442015	1.69285	0.0691171	0.231724	0.701349	0.671477	0.712673	1.16537
GH_A06G0558	0.730898	green	Basic endochitinase	0.143119	0.109948	0.134424	0.155706	0.473567	1.2424	0.152885	0.205173	0.0261872	0.181508	0.147675	0.242789	0.001	0.050929	0.0505259	0.275432	1.23184	2.16542	0.001	0.130389	0.0262594	0.0568537	0.18513	1.16207
GH_A04G0659	0.973162	blue	Activator of 90 kDa heat shock protein ATPase homolog 2	2.62583	1.22229	4.37312	1.75908	3.03458	1.42595	1.42332	1.74077	4.1266	1.64071	3.06672	1.28469	2.0616	1.18787	10.3741	0.983716	3.68469	1.69833	1.94753	1.52965	11.3311	1.23822	3.93398	1.02095
GH_A06G1303	0.984632	blue	Protein FAM32A	4.67519	2.38668	6.50333	5.45223	9.03458	4.82961	4.58248	3.78044	9.36584	3.89712	8.81225	5.25623	5.53459	3.21539	29.3717	4.73465	11.5197	4.24118	6.26162	3.41115	36.8108	3.78272	12.4254	4.30041
GH_D02G0617	0.966852	blue	17.5 kDa class I heat shock protein	4.89607	4.86721	9.94563	7.61444	11.2469	7.08889	4.71576	4.60416	8.02963	7.25315	11.7232	6.62881	4.80882	5.65113	31.55	6.1333	13.066	6.11185	5.2852	4.04217	60.5817	6.49258	15.3372	6.70703
GH_A08G1856	0.978289	blue	18.2 kDa class I heat shock protein	10.6836	6.12765	18.3166	5.8517	12.61	5.07716	8.66158	8.03969	31.5298	6.96903	16.8049	6.34414	13.6318	7.66606	117.364	6.58716	19.876	6.2008	12.8541	7.63751	187.718	7.38821	26.991	6.91611
GH_D13G2149	0.992304	blue	Protein IQ-DOMAIN 1	26.4306	18.1442	48.2603	17.9033	37.5249	16.2199	22.4663	18.6821	73.0741	18.0023	42.9625	15.8982	31.9717	19.6755	143.264	17.9577	52.4593	18.4921	32.8879	19.0458	194.439	18.2007	57.8884	18.648
GH_D13G2148	0.993638	blue	Heat shock factor protein HSF30	49.6411	31.6446	89.6896	33.198	59.9488	27.6189	44.0028	33.6411	141.099	33.3648	79.6448	28.2912	61.2129	37.5618	308.821	33.1243	110.174	33.1949	62.6944	35.2575	431.484	33.141	128.845	32.9887
GH_A09G0153	0.976628	blue	E3 ubiquitin-protein ligase RDUF2	0.612335	0.114203	1.26853	0.385463	1.06372	0.374809	0.50931	0.37344	2.24471	0.001	1.36059	0.300482	0.441215	0.56629	6.37364	0.589003	1.13551	0.829985	0.533224	0.3383	9.06626	0.723883	1.3455	0.603726
GH_A09G0150	0.986747	blue	E3 ubiquitin-protein ligase RDUF2	1.64435	0.68117	9.43124	0.932774	5.16369	0.651931	1.86857	0.846571	18.6037	1.81018	7.77598	0.639602	2.28	1.07677	59.4701	1.50564	13.1359	1.6748	2.87699	1.46307	81.362	1.13232	14.9607	1.25863
GH_A09G0151	0.979925	blue	E3 ubiquitin-protein ligase RNF181	1.87985	1.5947	12.5097	1.14357	4.51381	1.02366	1.73442	1.03255	18.1553	1.46464	6.1181	1.20254	2.44579	1.6943	50.1476	1.94172	11.1721	1.93608	1.57996	2.10508	69.196	1.18533	9.15234	1.35912
GH_D05G0406	0.96914	blue	17.9 kDa class II heat shock protein	38.2636	33.3714	68.7606	35.8679	72.3689	29.7739	31.297	40.8465	128.028	38.8036	112.408	32.2227	44.3011	38.7651	642.292	36.6759	122.973	35.198	43.2516	35.8881	1245.82	38.0379	167.774	35.6449
GH_D12G1538	0.973136	blue	17.5 kDa class I heat shock protein	49.5378	20.3647	62.48	34.2151	78.9899	25.4028	46.5301	22.3034	86.3105	36.3114	81.2038	21.6867	41.8232	18.5995	457.052	34.0926	123.275	26.2024	50.584	17.5772	901.291	29.7552	142.664	22.9394
GH_A12G2751	0.979857	blue	Heat shock protein 83	12.8647	8.14165	28.3682	7.77368	31.7565	4.04712	7.26063	9.18284	49.2454	7.08215	33.2167	3.33303	14.716	10.0167	303.638	6.02814	55.9774	4.63164	15.8093	8.06673	496.658	5.86387	70.3138	3.86497
GH_D08G1386	0.978363	blue	Heat shock protein 83	2.30865	1.27657	3.4124	1.4347	3.60789	0.899243	1.21395	1.35375	5.36838	1.00933	2.84647	0.825391	2.81856	1.45903	27.3317	0.950091	4.60977	0.814898	2.82079	1.67045	42.8506	1.21833	5.68655	0.641602
GH_A12G1451	0.979356	blue	DnaJ homolog subfamily B member 6	13.8914	9.27853	26.9347	11.0727	18.0509	11.0199	16.6997	7.23313	37.2317	7.15736	11.6914	7.46556	17.276	6.8143	70.6997	8.00472	25.0206	9.25004	17.9827	5.78674	110.683	7.19914	25.2272	7.8347
GH_D02G1886	0.977789	blue	BAG family molecular chaperone regulator 5, mitochondrial	5.84076	2.757	11.5499	2.57013	6.02813	2.26833	4.36508	3.0092	21.0643	2.6748	5.79076	2.84601	5.91414	4.1507	57.8696	2.2595	10.4229	3.46019	6.47753	2.87341	80.218	2.88226	11.4473	2.9547
GH_A04G1667	0.979542	blue	Small heat shock protein, chloroplastic	11.019	6.68838	15.5692	8.59045	15.7666	8.60521	11.0725	7.85788	30.0395	8.39184	21.0544	7.51966	10.5688	6.8596	112.258	8.2939	23.2737	7.37076	13.8793	7.36964	184.384	7.38729	29.2871	7.36077
GH_D08G2068	0.933498	blue	Heat stress transcription factor B-2b	15.493	8.3331	25.6135	11.9908	28.4473	12.37	12.1049	10.5007	38.7207	13.7983	35.4763	13.9161	17.6729	10.3709	65.5686	12.6039	35.3035	12.6861	17.5046	12.025	67.4122	12.3594	41.1314	12.8435
GH_D09G0611	0.850026	blue	Rust resistance kinase Lr10	0.974233	0.410319	1.31282	0.580186	1.2588	0.776303	0.619377	0.518545	1.10288	0.490542	1.52486	0.73173	0.808482	0.60578	1.67726	0.581366	1.60025	0.748943	1.21439	0.58586	2.40521	0.778951	1.7109	0.857399
GH_A13G2167	0.992642	blue	Protein IQ-DOMAIN 1	19.3867	11.1889	36.5653	9.84161	27.5462	10.6667	14.8708	12.6653	54.1564	10.3685	27.3059	11.0629	26.1579	13.76	139.353	13.7792	44.3735	12.5403	25.6561	12.7855	219.715	13.7506	53.806	13.73
GH_A13G2166	0.992047	blue	Heat shock factor protein HSF30	34.3705	19.2783	66.3556	15.072	44.9708	13.9573	29.285	21.6182	111.86	15.4763	52.968	14.0493	52.758	27.8518	298.536	19.8667	91.8843	22.0866	54.8776	30.4268	476.415	22.1064	116.631	23.2484
GH_A07G1117	0.981367	blue	18.2 kDa class I heat shock protein	11.4198	9.86036	33.0652	12.4423	38.7609	16.2524	12.0521	10.6843	55.6	15.8429	40.0892	12.4363	14.7641	14.3261	263.594	12.5043	59.9252	12.0918	15.1405	12.643	324.016	13.008	79.5074	14.3901
GH_A01G2347	0.902064	blue	Zinc finger CCCH domain-containing protein 11	11.7264	7.43112	16.4117	6.61859	12.8536	7.75577	11.3507	8.92623	21.8619	6.77073	12.5248	8.05531	14.4855	8.15887	26.1136	7.93053	17.8783	7.95216	13.1916	7.75886	29.8876	6.62737	19.3248	6.34798
GH_A07G1467	0.764357	blue	Homeobox-leucine zipper protein ATHB-7	0.118816	0.0285208	0.788715	0.22819	0.393647	0.170056	0.19768	0.142918	0.769962	0.263297	0.397762	0.302675	0.588928	0.347304	1.14544	0.235773	0.901458	0.25805	0.262432	0.168436	0.9067	0.117223	0.544883	0.200819
GH_A07G0768	0.98155	blue	18.2 kDa class I heat shock protein	4.93579	2.23923	9.77635	1.89859	7.71852	2.036	4.36275	2.17354	18.3822	1.72758	9.06027	2.13995	9.4205	3.77852	76.3637	2.9011	16.422	3.12303	8.34399	4.61268	118.025	4.30607	16.4174	3.41
GH_A07G0037	0.918997	blue	Gag-Pol polyprotein	12.3434	13.6551	28.5352	16.1369	29.3005	12.7573	10.1101	15.188	30.2423	14.4547	32.0281	12.0783	16.1277	16.1188	47.5509	13.1363	33.9406	13.3106	17.0615	13.8169	53.4659	14.9633	32.2327	12.7749
GH_A11G1410	0.983511	blue	15.7 kDa heat shock protein, peroxisomal	2.99339	1.7697	5.90644	1.10101	5.53489	0.567422	2.51624	2.37938	11.3064	1.44778	7.27777	0.689928	3.37908	2.27932	55.6506	1.64148	11.9021	0.815149	3.15023	0.908964	88.9764	1.46815	13.2053	0.773673
GH_D13G1481	0.997055	blue	Heat shock cognate protein 80	51.4125	41.1939	94.9022	32.2891	89.9368	23.4451	42.7902	43.3658	150.488	34.518	112.462	25.0978	62.1137	45.0429	437.425	34.6328	156.926	29.7181	62.7733	43.0202	607.142	33.358	176.638	28.1836
GH_D09G0156	0.985684	blue	E3 ubiquitin-protein ligase RNF181	9.77206	5.05704	28.751	5.98816	19.4944	6.63818	8.57916	4.06312	46.1452	5.43673	22.0773	6.36037	8.40166	6.63688	124.48	8.40057	35.966	7.27101	9.99542	4.76405	155.443	6.94951	36.4495	7.56953
GH_A09G1334	0.976823	blue	Pentatricopeptide repeat-containing protein At4g38150	6.91641	3.36114	9.90684	5.20503	12.2438	4.66434	7.31876	3.84546	11.6344	5.43717	11.318	4.62812	8.13637	4.12395	24.2571	6.12915	15.3513	5.30898	7.97107	3.78729	35.716	5.99703	16.4346	4.82549
GH_D08G1873	0.941052	blue	18.2 kDa class I heat shock protein	2.72583	1.94419	6.21072	1.53432	5.12901	2.16569	2.21208	1.863	11.8668	1.45442	4.57282	1.2286	3.43711	4.26955	130.087	2.39783	9.69605	2.62023	4.30162	3.79844	302.175	2.08223	16.0403	3.02857
GH_D06G0632	0.979868	blue	Multiprotein-bridging factor 1c	5.90274	2.75188	13.5683	4.74235	23.4049	3.88817	3.11357	2.68354	17.7481	4.97357	26.4898	5.25002	6.10285	2.81452	81.0178	3.76474	27.2585	4.11594	6.60051	3.54724	165.841	5.90584	42.7402	4.62668
GH_A13G2624	0.971893	blue	Heat shock 70 kDa protein	1.93654	1.43006	3.49193	1.93265	4.84954	1.55899	1.28794	1.95997	5.1637	1.81694	5.40187	1.58598	2.41864	1.93481	24.0426	1.46791	5.78474	1.3066	3.02567	1.54814	49.8805	1.88	8.27296	1.37652
GH_A03G0477	0.989711	blue	18.5 kDa class I heat shock protein	54.0792	38.3708	91.3443	30.4652	89.3134	22.782	39.6659	44.2081	156.45	33.4702	117.468	28.2367	59.6317	41.0984	577.253	33.7921	150.968	29.0943	68.6267	42.6006	926.67	34.0432	184.821	27.8025
GH_D09G0161	0.983341	blue	E3 ubiquitin-protein ligase RING1-like	2.03567	0.752142	3.44049	1.21929	2.89301	1.4344	1.15196	0.807651	5.64831	1.11315	3.7272	1.56845	1.37819	0.999998	20.7866	1.53109	5.13204	1.35846	2.0972	1.25512	33.4702	1.15367	5.68706	1.61032
GH_D12G2779	0.982094	blue	Heat shock protein 83	4.0011	2.22411	5.98225	2.54177	8.24957	1.35603	3.07627	2.19855	8.54465	2.70298	8.43157	1.43387	4.4343	2.37146	49.1459	2.86489	13.2206	2.19081	4.52828	2.27033	88.0381	2.03774	16.364	2.06367
GH_D05G0960	0.984908	blue	Heat shock cognate 70 kDa protein	23.8936	16.9039	40.3835	11.1416	39.3375	5.01749	15.5387	22.4088	75.0046	11.9395	47.5054	5.44445	31.7071	16.9677	306.763	9.30722	62.3101	6.36589	31.9782	15.3803	510.236	8.75872	79.6306	5.32485
GH_A08G2055	0.918359	blue	Heat stress transcription factor B-2b	20.5374	13.5415	37.9417	16.0267	36.45	14.2677	18.5904	16.4657	58.7341	19.1936	48.2177	19.3537	26.9893	16.9848	87.2907	18.4248	48.8868	17.8815	26.6295	16.0083	87.2731	18.4748	56.0107	17.9628
GH_A05G0973	0.978076	blue	Heat shock cognate 70 kDa protein	11.7851	7.75881	19.8516	7.46652	19.0897	3.65364	8.61233	8.54661	34.6236	7.82439	20.1309	3.5984	15.4089	7.75085	160.211	5.63261	28.5145	4.40935	15.0064	6.66142	275.325	5.24972	35.8325	3.69447
GH_D11G0100	0.977656	blue	Heat stress transcription factor B-2a	3.41967	2.6985	4.64887	1.96748	4.69969	2.74213	2.62961	3.37161	6.90174	1.75841	5.04019	4.23656	3.32563	2.53146	11.7279	2.04481	5.40001	2.36876	3.13344	2.31174	15.6517	1.94799	6.01396	2.4503
GH_D03G1499	0.981604	blue	18.5 kDa class I heat shock protein	24.09	20.3771	40.5239	19.3443	41.2527	15.4405	19.472	19.8978	63.2241	20.452	55.2933	18.4816	24.5395	19.9076	276.341	18.3017	63.7941	17.4518	27.7415	18.7642	455.005	21.4191	76.4599	18.8829
GH_A08G0706	0.980223	blue	Heat stress transcription factor A-6b	18.8513	18.2791	26.5245	9.26519	19.1689	6.71265	17.1928	19.5349	42.9365	9.47947	26.322	8.72779	26.7636	17.749	97.4262	8.17957	26.6366	7.86546	27.279	17.4698	120.754	8.46708	34.7196	8.85471
GH_A13G2440	0.876353	blue	DNA damage-repair/toleration protein DRT100	8.32329	7.25476	12.2813	3.99336	6.64476	2.38049	5.74952	8.71922	22.2791	3.95795	8.15366	3.30742	9.98871	8.38776	31.9572	3.25903	8.22152	2.96635	7.60519	7.5997	27.8467	3.93197	9.05334	2.36802
GH_A03G1726	0.97392	blue	BAG family molecular chaperone regulator 5, mitochondrial	4.05724	2.82917	5.54267	2.28433	4.68846	2.2687	3.37507	3.76074	10.3159	2.95737	4.50681	2.48077	5.62206	3.61046	34.2802	2.50746	6.45579	3.10636	5.12005	2.97881	43.0137	2.39903	7.43805	2.82335
GH_A13G1536	0.997599	blue	Heat shock cognate protein 80	77.868	63.5753	116.992	56.3786	107.086	45.1612	72.9391	66.9528	159.561	58.3292	128.031	48.7404	94.8713	72.4465	368.71	62.9334	167.583	55.577	92.716	66.7771	506.97	59.0023	184.842	53.4025
GH_D09G1142	0.990943	blue	DnaJ protein homolog	61.2035	54.9572	77.3798	38.1044	71.3089	35.5963	58.2614	57.2846	106.192	36.6588	69.7736	33.1563	60.7518	45.9827	209.387	31.3741	79.7274	30.3033	59.4027	41.0323	290.108	33.5336	93.3426	28.4703
GH_D02G1639	0.954191	blue	REF/SRPP-like protein At1g67360	145.305	112.674	177.144	84.329	143.337	82.4152	121.537	117.481	217.78	86.4728	150.679	81.8623	171.135	112.432	327.817	83.6433	169.284	87.7345	151.299	108.527	371.722	88.2488	180.869	88.4328
GH_D08G0699	0.988341	blue	Heat stress transcription factor A-6b	11.3203	10.0975	14.5722	6.70514	12.8568	5.00937	9.22519	11.8871	21.7923	6.3614	15.8354	6.18286	15.1321	9.66637	51.0649	5.33606	15.5895	5.6028	15.4459	9.82943	77.6024	5.53954	19.6001	5.43027
GH_A13G0880	0.899694	blue	F-box/kelch-repeat protein At1g15670	1.86361	1.46578	2.81818	1.11791	2.21614	1.18338	1.80782	1.47788	3.85381	0.90533	2.30191	1.07772	2.06431	0.779043	4.8759	0.975486	2.44029	0.967316	1.88044	1.87844	5.09233	1.35606	2.25582	0.796094
GH_A12G1576	0.759291	blue	Transcription factor bHLH162	3.25863	1.86474	4.05506	1.37723	3.01677	3.47494	4.70911	1.67935	4.85188	2.06194	1.7782	1.95076	0.964185	1.38774	4.79055	0.578473	2.91721	1.58656	1.58305	1.84784	8.184	1.69096	6.11114	3.35324
GH_D08G0060	0.955463	blue	17.5 kDa class I heat shock protein	16.5012	11.7525	17.0902	8.45854	15.6091	5.49724	11.986	9.49027	26.8975	8.71296	17.3872	6.38123	18.8351	13.6141	150.619	13.2352	34.9359	12.8951	17.7606	9.88341	333.312	11.012	37.984	11.7349
GH_A05G0404	0.968834	blue	17.9 kDa class II heat shock protein	30.4421	33.934	65.8888	40.0239	72.5299	34.7942	29.5871	41.5978	106.095	43.5532	106.062	37.6375	37.8455	34.96	472.544	38.4674	107.223	35.9477	37.8979	30.7066	939.07	40.2243	140.605	38.4375
GH_A04G0658	0.978136	blue	Activator of 90 kDa heat shock protein ATPase homolog	2.03778	1.68809	4.36535	1.74971	2.74186	1.45943	1.65091	1.74777	6.09949	1.8309	2.45892	2.12391	2.83842	1.69993	11.0587	1.54614	5.40148	1.92467	2.7361	1.55601	14.009	2.34733	5.19222	1.71993
GH_A01G0151	0.911021	blue	Thioredoxin-like protein YLS8	1.08138	0.11177	1.0466	0.643468	0.855967	0.0537543	0.683522	0.484657	3.58995	0.110153	1.70592	0.0553988	1.31129	0.556544	6.14028	0.109476	0.495561	0.0531338	1.58598	0.0516686	6.46306	0.238244	0.432651	0.276735
GH_A03G0606	0.953717	blue	Serine/arginine-rich splicing factor SR45a	34.046	28.8821	49.524	27.019	57.0919	23.956	26.8234	25.8438	63.2453	25.9722	59.6695	23.0493	35.8853	24.5343	114.187	24.1139	64.9183	21.4288	31.6627	24.8222	122.239	25.3236	71.3344	21.4354
GH_A03G0837	0.959112	blue	Chaperone protein ClpB1	1.2672	1.37413	1.64762	1.64992	1.71241	1.84046	1.29305	1.23246	2.17804	1.38706	2.00528	1.78896	1.20938	1.0298	4.70642	1.23594	2.07924	1.69196	1.44457	1.30703	6.13594	1.6552	2.53198	1.82085
GH_D08G0312	0.966927	blue	ABC transporter G family member 26	0.401747	0.21146	0.730513	0.215052	1.17292	0.266884	0.116586	0.0753745	0.763019	0.215777	0.509433	0.233201	1.0059	0.252003	5.83568	0.410528	2.99155	0.397199	0.993146	0.504022	10.7117	0.663396	3.93604	0.644404
GH_D08G1213	0.911965	blue	Two-component response regulator ARR22	1.18723	1.76343	1.23624	1.44219	1.72359	0.642513	1.40967	2.39385	1.59994	1.81836	2.09094	1.10249	1.36759	1.60681	4.66003	2.81348	2.11185	1.57722	1.55126	2.48345	7.26351	1.68227	2.65025	1.2183
GH_A10G0565	0.798429	blue	Thiazole synthase	12.6945	17.4953	14.7053	7.77771	11.6759	6.38989	10.8359	20.388	20.7745	8.18133	11.9045	7.95338	14.6385	13.5525	29.365	6.29773	8.99043	7.68431	14.9793	13.0858	30.2134	6.21867	11.2994	7.85288
GH_D09G2177	0.967794	blue	Peptidyl-prolyl cis-trans isomerase FKBP65	16.7561	12.9978	22.7416	12.3566	26.3468	10.6236	15.3632	11.9744	30.4264	13.0742	23.2002	9.79379	18.4783	14.0614	160.995	12.2001	37.4746	10.7198	18.6831	11.495	318.097	11.7635	45.0052	11.105
GH_A11G1068	0.953995	blue	NAC domain-containing protein 62	5.58377	8.65012	9.72922	5.14985	8.22665	3.49423	5.31956	8.73654	11.5304	4.20673	7.32163	4.36833	5.55093	10.6745	23.2711	3.24659	8.01688	3.19102	7.81808	11.3705	36.9893	3.56568	10.5209	3.23433
GH_D06G0436	0.956395	blue	Cold shock domain-containing protein 3	4.0984	5.38445	4.82865	4.3627	3.9873	3.27356	3.60066	4.63207	7.41241	5.27781	4.51018	4.69567	3.71777	2.61783	14.9371	4.43387	6.99271	5.30035	5.32238	4.62616	18.633	4.19097	9.27165	4.94984
GH_A06G0314	0.951693	blue	Uncharacterized protein C6C3.02c	14.1031	12.4693	15.9919	10.0899	16.8569	5.55103	9.70861	10.7741	15.5627	8.41879	14.133	6.71376	9.89945	10.6337	30.207	10.112	12.9916	4.66573	9.81347	7.23939	35.1424	9.20385	16.3627	5.04607
GH_D05G1627	0.977825	blue	DnaJ homolog subfamily B member 13	10.488	8.67453	9.67412	7.62074	9.72169	4.95506	9.01348	9.32431	13.2899	6.14335	9.69226	4.66633	11.1328	9.42027	32.0161	4.96659	10.3644	5.1268	11.4118	8.65488	48.256	5.23537	12.8623	4.66437
GH_A03G1602	0.96547	blue	Probable nucleoredoxin 1	27.7188	44.4628	47.7425	27.0734	45.3955	26.513	24.7909	38.9912	47.9805	27.6481	39.9201	29.4064	23.8316	40.5261	95.4705	21.3449	46.4951	21.2041	18.207	27.2929	150.54	20.9713	45.8897	19.5835
GH_D07G1101	0.896715	blue	18.5 kDa class I heat shock protein	1.82913	0.648598	1.21613	1.25578	0.762488	1.53607	1.2246	0.467961	0.953049	1.72865	1.88709	0.705374	1.59344	1.49114	5.42845	0.953991	1.74329	1.56153	1.10696	1.00609	17.9769	2.39159	3.0032	0.874588
GH_D03G1101	0.873885	blue	Chaperone protein ClpB1	1.28135	1.19629	1.36259	1.74248	1.39955	2.0135	1.34055	0.987101	1.22709	1.51989	1.12729	1.78984	0.941999	0.895186	3.71061	1.38795	1.33325	1.59122	1.07449	1.16993	5.6441	1.28514	1.31414	1.5339
GH_D09G1535	0.965009	blue	Octanoyltransferase	0.219759	0.0973792	0.0431082	0.045073	0.218717	0.001	0.133687	0.001	0.279639	0.001	0.223975	0.001	0.137763	0.001	1.23323	0.001	0.0910357	0.001	0.0915453	0.001	2.38295	0.0993999	0.263967	0.001
GH_A09G1825	0.975775	blue	DnaJ protein ERDJ3A	2.65712	1.77033	2.34466	1.71443	2.32617	1.57913	2.46746	1.64134	3.31958	1.84495	2.11865	1.66978	3.18994	2.0868	9.05599	1.73072	2.99929	1.4617	3.28778	1.74992	13.0426	2.12618	3.85699	1.83821
GH_A12G1258	0.846135	blue	Delta(8)-fatty-acid desaturase 2	1.7871	0.659144	1.09571	0.353663	1.86381	0.998335	1.05762	0.373497	1.35172	0.832054	1.87351	0.494531	1.4973	1.03986	2.71427	0.331026	1.66563	0.602599	1.95731	1.40695	3.58569	0.639985	2.50701	0.613902
GH_D05G0168	0.829005	blue	TATA box-binding protein-associated factor RNA polymerase I subunit B	0.264279	0.409943	0.364429	0.13173	0.601191	0.085269	0.217003	0.0434815	0.308876	0.0871285	0.264021	0.0877797	0.615723	0.264794	1.91706	0.454028	0.800891	0.0453343	0.17756	0.001	1.21833	0.331987	0.617727	0.172794
GH_A11G1123	0.940262	blue	Galactinol synthase 1	1.3166	0.608516	1.6203	1.10376	2.44529	2.02895	1.9011	0.747798	2.90786	1.14177	3.02426	2.45055	0.931334	0.435947	7.84555	1.31518	3.45807	2.6811	0.908236	0.616911	17.6044	1.50419	4.01592	2.44229
GH_D10G1250	0.860595	blue	Oxygen-evolving enhancer protein 2, chloroplastic	4.55251	5.62581	8.90535	8.65352	13.7781	6.78805	2.85967	5.34895	8.50002	8.94966	12.2135	7.44661	6.15461	7.84853	21.537	7.6457	14.4268	7.25402	6.04298	7.16894	21.8806	8.88057	16.9549	7.72986
GH_A13G1950	0.959405	blue	RNA-binding protein 42	6.6752	4.98143	9.47036	4.86894	9.96946	4.82577	5.13552	5.55624	10.9936	5.87395	9.86653	4.73044	7.16836	5.36377	21.4531	5.54304	9.92952	4.53368	7.49335	5.59787	21.1877	4.50648	10.3714	4.52564
GH_A04G1024	0.974702	blue	Hsp70 nucleotide exchange factor FES1	18.259	15.1822	18.8603	16.8964	20.0633	15.6701	18.001	14.5102	20.1039	17.5785	18.7692	14.8905	18.506	14.4523	43.9585	16.9019	21.5649	16.3793	18.8711	15.7775	65.7952	16.8082	21.5647	16.0359
GH_D03G1785	0.984714	blue	Myeloid leukemia factor 1	16.5863	18.2065	23.2339	18.4987	26.6503	16.0196	14.1082	20.6555	27.4414	17.8117	30.2752	18.8263	20.1861	18.5693	55.5304	17.8045	34.2458	18.8853	17.7954	19.036	75.5954	18.973	35.5253	20.0779
GH_D05G0405	0.865933	blue	17.6 kDa class II heat shock protein	0.408642	0.44786	0.348539	1.00954	0.585951	0.592231	0.874687	0.252246	0.392287	0.771245	0.901251	1.19163	0.695751	0.374059	2.2849	0.488039	0.430488	0.589728	0.558318	0.452258	7.92733	0.219808	0.733799	0.559254
GH_A08G0294	0.989484	blue	ABC transporter G family member 26	0.28406	0.155776	0.475166	0.15013	0.406956	0.095491	0.115532	0.235173	0.441807	0.29223	0.36009	0.0811408	0.315213	0.107854	1.26453	0.109668	0.470894	0.141067	0.338116	0.150687	2.13849	0.174345	0.593935	0.10575
GH_A03G0184	0.968934	blue	Myeloid leukemia factor 1	6.44556	7.94598	10.1297	9.30648	14.9317	6.88213	5.57087	9.6729	12.9138	9.89085	17.3845	8.44372	9.17793	8.1331	30.1445	8.89321	18.3726	7.31533	7.06827	9.54187	50.1984	10.2652	22.8356	9.15577
GH_A13G1409	0.896366	blue	Disease resistance protein RPM1	0.88714	0.312303	1.04411	0.374932	1.4313	0.298463	0.47651	0.48238	1.10089	0.282291	1.28009	0.257689	1.03287	0.394063	2.63665	0.586359	1.72018	0.387672	1.18924	0.497882	2.70911	0.382714	1.95045	0.471777
GH_D05G0915	0.930698	blue	17.3 kDa class I heat shock protein	6.81618	5.91725	6.51223	7.86066	6.65001	5.14706	4.57426	4.06398	4.19796	4.88181	4.40004	3.07763	6.74106	7.81705	17.465	6.97504	9.56981	5.07888	5.83081	4.93341	30.5642	6.66058	9.88383	7.6265
GH_D03G1673	0.94143	blue	Heat shock protein 83	1.71823	1.0266	1.13992	1.01919	1.14151	0.796604	1.24872	0.907195	1.21241	0.957595	0.764748	0.519917	1.83698	1.13302	6.41399	0.816627	1.44164	0.842668	1.65322	1.1615	13.8823	0.898524	1.85849	0.651709
GH_A04G0607	0.987565	blue	Serine/arginine-rich SC35-like splicing factor SCL30A	13.4526	11.4924	19.2827	11.579	22.5021	11.0792	10.6571	10.2131	24.7295	13.1633	20.8335	11.4771	14.0855	10.5062	52.8584	10.8957	24.9713	9.80422	16.933	9.94467	63.1972	12.6955	27.8413	11.4191
GH_D03G1653	0.897807	blue	Genome polyprotein (Fragment)	6.72235	5.73798	9.27374	5.94456	11.4656	4.62787	3.815	4.5379	9.4766	5.62468	10.3642	4.61548	3.03012	4.65805	19.3649	5.51343	10.0233	6.65016	7.08559	5.73429	17.6107	5.4495	8.91945	5.22463
GH_A08G0058	0.946631	blue	17.5 kDa class I heat shock protein	2.38106	2.0816	2.9057	1.55222	3.01994	0.832786	3.11659	2.50105	6.94296	1.50959	3.5489	0.642608	3.91856	3.75539	57.0397	2.33945	5.64448	1.36653	4.51624	1.79222	121.749	1.79786	6.62769	1.80326
GH_D07G0225	0.980529	blue	17.9 kDa class II heat shock protein	17.596	11.6372	19.906	10.5815	18.4651	8.62041	17.2081	12.083	26.7963	9.81025	21.6423	8.09657	14.3133	10.6765	97.6767	10.4634	23.9029	8.19478	14.9307	11.4176	159.885	9.89242	28.9375	9.89844
GH_D13G1713	0.842414	blue	Phosphoenolpyruvate carboxylase, housekeeping isozyme	0.0898873	0.668292	0.369177	0.286891	0.145582	0.0354122	0.0692555	0.625448	0.643193	0.193882	0.209149	0.0674863	0.0760855	0.541998	1.12585	0.0295579	0.13533	0.0346884	0.0927143	0.293861	1.56884	0.0299937	0.255088	0.0775797
GH_D12G2474	0.973692	blue	Heat stress transcription factor B-2b	4.55499	5.12402	9.11949	5.91254	10.4225	5.25524	4.42085	5.68633	12.934	5.60711	12.5977	6.83114	6.06709	5.30777	22.1995	5.36527	10.8373	6.2384	7.26282	5.2595	28.4871	6.35437	12.566	6.58982
GH_A12G1535	0.935416	blue	17.3 kDa class I heat shock protein	0.416249	0.0867142	0.220239	0.211067	0.335915	0.258039	0.336413	0.001	0.174562	0.472883	0.418904	0.141058	0.0877729	0.0807882	1.69271	0.316674	0.567716	0.47439	0.173483	0.0847771	3.4268	0.327313	0.6135	0.255721
GH_A05G1599	0.990999	blue	DnaJ homolog subfamily B member 13	19.5796	14.476	19.9362	11.8734	21.0822	7.649	15.2391	16.6593	29.7346	11.1778	22.1329	10.5233	20.3753	14.6618	81.865	11.3888	29.8244	10.97	23.4219	14.0541	125.503	11.2608	31.9708	9.04252
GH_D07G0761	0.934965	blue	Chaperone protein ClpB1	1.92738	1.34907	1.81976	1.3786	1.7157	0.9034	2.06393	2.06595	3.06502	1.18658	1.56893	0.712709	2.94948	1.2645	13.3313	0.638709	1.69874	0.642832	2.62903	0.916314	33.4851	1.08567	2.46104	0.600492
GH_D11G0167	0.880032	blue	RING-H2 finger protein ATL79	5.42669	3.0405	4.70705	2.53274	3.73358	2.94347	3.47271	4.08439	7.20754	2.84278	4.40838	2.55573	6.0558	4.78688	11.09	2.96593	4.46116	2.39387	5.05193	5.49776	10.8692	2.88381	4.68232	2.4411
GH_A12G1833	0.753384	blue	Transcription factor MYB106	1.13906	0.911259	0.841258	1.15345	2.64294	1.34173	1.06209	0.895202	1.22951	1.46003	3.18186	2.33276	2.03922	0.922052	3.99293	1.93376	4.04065	2.17086	1.11849	0.9144	4.88393	1.59933	3.41476	2.16859
GH_A01G0106	0.879329	blue	Probable zinc metallopeptidase EGY3, chloroplastic	1.82839	1.02407	1.79958	0.906098	1.34974	0.984856	1.37607	1.31532	2.92304	1.19339	1.52245	0.878578	2.06285	0.833858	3.40089	0.731447	1.47232	0.835342	1.53772	0.788091	3.78731	0.819886	1.72592	1.04054
GH_A06G0664	0.968188	blue	Multiprotein-bridging factor 1c	1.93694	1.0663	1.72077	1.83582	5.05008	1.33119	0.874065	1.25037	3.86365	2.53438	5.49533	1.59712	1.45802	1.20155	16.2874	1.91679	6.76442	1.81519	2.12531	0.689911	35.5724	1.96133	8.86123	2.25866
GH_A05G0923	0.962144	blue	17.3 kDa class I heat shock protein	7.15346	7.9104	7.36534	7.6173	9.90768	7.44943	6.28872	7.55126	8.40884	8.34419	9.92448	6.1636	7.00433	7.46322	21.3905	9.13582	11.0234	7.42519	8.76316	8.86622	32.6174	10.625	12.9981	8.29521
GH_A07G1119	0.968127	blue	18.5 kDa class I heat shock protein	4.31754	4.27054	6.17282	3.93976	4.93366	3.90417	3.57729	4.68805	7.51571	3.11945	5.90817	3.96929	4.91987	4.11348	31.2516	4.04028	6.42004	3.7956	5.46594	4.26947	47.0977	5.71552	7.39772	3.42265
GH_D13G0448	0.974805	blue	Uncharacterized protein At2g23090	67.6458	62.3531	79.4794	57.5548	96.0588	58.6685	45.95	47.5408	79.8487	42.3379	78.7192	43.5206	73.6054	68.1596	191.541	69.7833	114.513	53.6174	76.2867	65.056	241.46	64.8962	131.724	60.5845
GH_D11G1116	0.714335	blue	Diacylglycerol O-acyltransferase 3, cytosolic	24.8424	20.6065	21.2476	14.2626	16.6542	8.03278	14.4552	31.875	25.2583	12.2409	17.4995	7.93801	25.8284	34.0784	52.1019	11.8514	22.6086	8.87423	32.0663	36.8382	46.7262	14.3259	22.9331	8.34203
GH_D11G1095	0.980065	blue	NAC domain-containing protein 45	4.20697	6.69497	8.35997	6.65825	9.84039	5.36716	3.56764	5.15038	10.6458	5.79009	10.6927	5.93189	3.23396	6.98588	28.3563	4.11261	12.8248	3.73459	4.12481	7.56265	49.5738	4.47098	15.8569	5.06302
GH_A13G1791	0.960713	blue	Probable glutathione S-transferase parC	0.842226	0.876555	0.748631	0.568303	1.22829	0.618641	1.08093	1.22074	1.49369	0.801406	1.26921	0.861951	1.17527	0.826265	4.29893	0.856486	1.87758	0.664319	1.07409	0.82997	5.02065	0.582646	1.17641	1.06871
GH_D08G2226	0.968356	blue	Desumoylating isopeptidase 1	37.6678	28.0533	42.5272	22.5211	38.9132	20.5489	27.2902	22.072	38.9488	18.5215	28.8328	17.8498	39.7854	22.405	85.8231	20.5361	41.9489	19.6112	32.9719	22.8279	100.703	20.8085	41.4271	18.4661
GH_A01G1212	0.965729	blue	Basic leucine zipper 4	3.37545	2.56831	4.33433	2.68945	5.46989	1.56053	2.96764	2.63941	7.45671	2.38479	5.90335	1.68347	3.73592	3.61967	13.8036	3.04217	9.274	2.32379	4.28591	2.67819	18.5549	2.0308	10.6845	2.65404
GH_A09G1182	0.985142	blue	DnaJ protein homolog	68.9559	70.4658	81.841	56.319	73.0868	52.2487	64.8901	73.0283	105.053	52.4911	75.5802	51.8604	67.4007	60.1954	167.726	45.2394	80.6306	48.6732	65.5893	56.2098	228.626	47.06	89.7111	46.6491
GH_A03G1468	0.965654	blue	REF/SRPP-like protein At1g67360	122.608	105.046	142.026	79.9698	127.322	72.2614	100.69	113.963	184.152	83.0451	149.95	74.9151	135.122	110.806	300.519	77.876	157.282	81.137	130.197	105.476	328.358	77.5968	170.731	78.6135
GH_D06G1191	0.977456	blue	Protein FAM32A-like	2.21372	1.99151	3.14977	3.24457	4.35062	2.97004	2.63296	1.55923	5.96452	3.0553	5.1044	2.76317	2.96597	2.0895	19.9568	4.04425	7.57344	3.14863	3.08772	2.06589	25.7375	3.08764	8.62867	3.4348
GH_A11G1597	0.956998	blue	Protein disulfide-isomerase like 2-2	58.9475	45.5342	45.7254	41.282	50.2829	23.598	48.2632	48.2513	52.4079	40.3494	60.7632	23.3162	63.9856	49.948	109.695	45.702	66.0013	31.507	56.5338	51.191	154.944	43.0161	71.8674	31.2499
GH_A07G0767	0.956145	blue	Chaperone protein ClpB1	4.26531	2.85025	4.6971	3.7112	5.32969	3.662	4.70876	3.26601	6.4636	3.88434	5.65225	3.03185	6.35928	2.65348	30.3861	3.16337	6.68488	3.34723	6.07916	2.02864	62.324	3.59665	8.1127	3.45697
GH_A06G2308	0.762389	blue	Linoleate 13S-lipoxygenase 3-1, chloroplastic	0.164646	0.420833	0.236207	0.151159	0.363605	0.432836	0.103401	0.630492	0.417235	0.145006	0.615439	0.164888	0.193858	0.653552	1.081	0.312938	0.636942	0.606907	0.268326	0.430938	1.09221	0.373789	0.414573	0.239144
GH_A12G2185	0.970317	blue	23.6 kDa heat shock protein, mitochondrial	19.0813	12.2032	18.802	9.81049	22.0281	8.15426	15.0711	14.5628	32.1992	11.4264	26.7526	8.65824	21.7582	13.2674	138.411	12.8787	30.9721	9.91304	21.7442	10.5455	266.914	12.9985	37.5729	8.24408
GH_D01G0289	0.907404	blue	Cell wall / vacuolar inhibitor of fructosidase 1	18.1983	9.56714	14.5585	9.74086	18.7503	6.02207	10.8021	9.57145	18.0837	7.74458	19.2426	6.82117	17.0701	11.0669	32.6353	10.0234	21.1395	7.88494	10.7447	9.12611	33.9692	8.19668	17.598	5.203
GH_D06G0300	0.977746	blue	Uncharacterized protein C6C3.02c	38.9829	35.5236	43.8217	27.538	51.0624	21.1978	35.7343	36.5087	46.8993	27.5925	52.4911	19.445	34.7386	31.4669	90.2672	27.0989	47.1868	18.1272	32.1522	28.1047	122.714	25.5766	52.9429	18.5409
GH_D09G1777	0.977982	blue	DnaJ protein ERDJ3A	1.80786	1.49466	1.9429	1.24146	1.36913	1.03082	1.78316	1.55832	3.2316	1.11731	1.79559	1.07064	2.20309	1.21728	6.09649	1.07761	2.27876	0.904964	2.14053	1.61038	9.03886	1.13523	2.36668	1.1862
GH_A10G0801	0.978877	blue	Pyridoxal 5'-phosphate synthase-like subunit PDX1.2	19.7698	18.4727	22.2787	18.1232	19.1902	15.889	18.29	20.7521	24.1373	17.1313	21.9871	15.5569	19.8393	18.4984	48.0451	16.3	21.3297	17.4056	19.6853	19.4855	67.7523	17.052	22.7646	16.6004
GH_A05G1395	0.919002	blue	17.4 kDa class III heat shock protein	16.4351	12.7027	13.6809	7.49261	10.687	3.5185	10.4681	13.8559	19.4561	5.86698	12.252	5.15181	20.8373	9.92989	35.9742	7.19414	10.3372	4.18811	17.2785	10.558	47.5359	7.27133	12.2013	5.7584
GH_A08G1335	0.940273	blue	Small heat shock protein, chloroplastic	1.74452	0.984684	1.39697	1.52292	2.82788	1.81878	1.83825	1.14281	1.38603	1.70577	2.40929	1.01666	2.26457	1.86798	6.02536	1.86723	3.50305	1.3858	1.58915	1.0444	7.2073	1.66915	2.76745	1.61821
GH_D07G0762	0.919412	blue	18.2 kDa class I heat shock protein	0.152222	0.101876	0.263234	0.158475	0.0951487	0.001	0.0965499	0.0327688	0.330089	0.001	0.160657	0.001	0.0643103	0.163627	3.98261	0.001	0.132159	0.0320328	0.0984473	0.130914	11.5684	0.001	0.254708	0.132297
GH_A01G0305	0.841993	blue	Cell wall / vacuolar inhibitor of fructosidase 1	16.1577	8.21198	12.7952	9.73582	16.8336	6.77717	10.0915	7.8194	13.5255	9.59035	15.5411	8.52315	15.1546	7.47394	32.5597	9.27477	22.9594	7.62445	9.40107	6.5121	25.9769	7.52052	15.8281	6.91303
GH_D11G0185	0.934187	blue	Luminal-binding protein 5	69.0486	45.9447	51.4477	40.6766	49.4779	23.3147	61.9566	46.9567	58.4105	38.0021	57.1112	24.0279	74.2804	45.4626	113.042	43.1638	61.9903	30.7432	59.8916	47.3416	163.036	40.2401	61.4568	27.5658
GH_D05G2235	0.945321	blue	Protein CutA, chloroplastic	3.24632	2.63066	4.30082	2.57338	4.14808	2.65931	2.68522	2.43441	4.44198	2.4854	3.9007	1.96326	2.81329	1.51828	8.33184	1.92978	4.54421	2.59159	3.76525	2.12322	9.28286	2.6778	6.35048	1.78455
GH_D11G1152	0.940113	blue	Galactinol synthase 1	50.1865	25.0346	38.0033	30.8526	40.4833	26.0805	50.4617	25.9342	45.255	25.4855	41.0181	25.1003	43.7849	16.633	90.8043	22.4901	37.0612	30.0364	39.5325	15.7367	127.58	24.176	49.3513	26.1228
GH_D01G0140	0.978026	blue	Thioredoxin-like protein YLS8	1.21962	0.410866	1.82193	0.478611	0.948054	0.085269	1.07937	1.04609	3.44477	0.403415	2.29704	0.222648	1.99303	0.397105	8.76725	0.0482662	1.60269	0.0431545	1.15624	0.22132	14.4801	0.282251	1.78199	0.139716
GH_A13G2531	0.964939	blue	Serine/arginine-rich splicing factor SR45a	20.0919	16.9643	30.1995	16.0347	31.3098	14.2289	16.7658	15.0536	36.3245	14.1961	32.2761	13.076	21.3682	14.6183	64.0837	13.0084	36.3786	12.9134	22.2721	14.5975	72.8801	13.0361	40.7486	13.6821
GH_D04G2015	0.971952	blue	Small heat shock protein, chloroplastic	7.9146	3.72995	7.57636	6.34388	10.8006	7.14146	8.3888	4.17193	9.07352	7.01774	11.1103	5.66459	6.59585	4.42842	39.2957	7.89205	12.2866	6.87464	8.19123	3.60825	53.4702	5.30043	13.046	6.64149
GH_D05G1410	0.969504	blue	17.4 kDa class III heat shock protein	12.682	10.247	14.9538	10.3239	12.4928	8.39827	10.487	12.2041	16.2535	8.77429	14.7914	7.35924	17.1855	10.9778	33.9646	8.58773	14.6248	7.82294	14.3083	11.2593	40.9546	10.345	13.7795	8.41121
GH_A09G2245	0.97717	blue	Peptidyl-prolyl cis-trans isomerase FKBP65	28.086	22.4381	35.1179	23.7416	34.3857	18.5016	25.8865	20.5723	42.2534	22.0247	31.4277	17.6596	32.3417	22.8019	141.182	22.5488	44.4556	18.151	29.8929	20.8958	252.488	20.6416	49.2008	18.7184
GH_D10G2484	0.945756	blue	Heat shock cognate 70 kDa protein	2.11878	2.44647	2.56057	1.65632	1.30018	1.30802	2.15313	2.7854	3.55878	2.12674	2.42111	1.80703	2.52569	2.87015	7.15526	2.54701	3.75064	2.01124	2.03341	2.77394	8.49708	2.60963	3.82736	2.20706
GH_D13G0067	0.79067	blue	Pentatricopeptide repeat (PPR) superfamily protein	16.1922	5.72427	9.45602	6.16957	11.0411	4.30511	7.75089	7.78798	11.2173	4.72557	10.4176	4.02872	15.5965	10.4133	25.5374	5.36477	14.5883	4.71102	16.2877	11.0469	22.1943	5.29087	13.7799	3.19001
GH_A09G2308	0.989635	blue	Heat shock 70 kDa protein 7, chloroplastic	10.5893	7.12296	13.6021	7.93282	13.5308	7.16661	7.9493	7.36527	14.6021	7.55679	14.4574	6.91098	11.5472	6.56125	30.8141	7.40564	14.0921	6.22041	10.5039	7.89896	38.6255	7.71431	16.0833	6.64052
GH_A02G0345	0.958142	blue	22.7 kDa class IV heat shock protein	0.109817	0.0370741	0.219558	0.176177	0.328113	0.213358	0.001	0.001	0.332555	0.0353972	0.183758	0.157372	0.0692211	0.0715173	1.87687	0.0771073	0.844836	0.217103	0.0731603	0.14386	4.05545	0.185984	0.436187	0.001
GH_D01G1700	0.87262	blue	21 kDa protein	2.56352	2.02234	3.74503	4.65096	7.36114	3.69736	1.67082	2.82608	7.31034	5.68968	9.69816	4.13955	2.26266	2.43916	20.6277	4.71449	13.4231	5.20784	2.90225	2.35177	20.5361	6.39287	15.9567	3.38505
GH_D04G1034	0.982536	blue	Serine/arginine-rich SC35-like splicing factor SCL30A	10.0432	8.09374	12.9439	9.71827	13.0537	10.2928	8.62006	7.38647	13.4072	9.09672	12.8932	8.80618	8.36646	7.53131	27.0508	8.74072	16.2919	8.71745	9.97899	6.97357	36.9907	8.237	18.2425	7.80092
GH_A11G0188	0.930202	blue	Luminal-binding protein 5	63.9795	44.3762	48.7986	38.6442	47.4088	23.1309	70.5471	55.5335	74.1554	45.4437	65.5336	29.8257	84.5012	55.8238	130.446	50.4933	72.2806	37.3147	71.9663	56.195	175.665	48.2083	73.0647	35.2418
GH_D03G1351	0.940887	blue	Serine/arginine-rich splicing factor SR45a	20.8625	17.0381	32.8854	18.4164	42.2223	17.1303	16.5341	17.6527	40.4898	15.5597	41.6377	16.4033	23.1689	14.4237	68.1607	15.5344	46.2295	15.4166	23.3181	15.1269	82.0633	17.0035	49.8608	16.041
GH_A13G0541	0.82654	blue	Lysine histidine transporter-like 6	5.37761	4.76125	4.92755	3.37427	4.73217	2.94752	4.22735	4.74987	5.01494	3.36243	4.40113	4.58291	7.63961	6.89105	12.4961	2.71913	4.87239	3.01082	8.05048	6.26208	12.947	2.74765	4.48207	2.73431
GH_A06G1797	0.866066	blue	Serine/threonine-protein phosphatase 7 long form homolog	1.82896	1.42548	1.792	1.0623	3.15818	1.17756	1.51011	1.43602	2.77583	1.17511	2.85155	0.732054	1.81739	1.49046	4.26211	1.5572	3.24891	1.43828	2.52546	1.61441	4.76573	1.19244	4.04712	1.55459
GH_A05G2301	0.717713	blue	Pentatricopeptide repeat (PPR) superfamily protein	1.5174	1.75718	0.529578	0.397854	0.891198	0.759124	0.772	0.259216	0.930652	0.131736	0.273196	0.134236	0.12513	0.874594	0.606183	0.269754	0.130433	0.386014	0.001	0.001	4.76949	0.565494	0.777095	0.788292
GH_D12G2984	0.786472	blue	Ubiquinol oxidase 1a, mitochondrial	0.0611973	0.16579	0.0852061	0.146204	0.100657	0.0806108	0.0202718	0.0206286	0.0624706	0.001	0.0213949	0.0409815	0.001	0.0961185	0.0410337	0.0225339	0.0209224	0.0614956	0.0209225	0.0411174	1.27188	0.001	0.274374	0.062079
GH_A13G0359	0.724359	blue	Magnesium transporter MRS2-4	0.240902	0.119484	0.0419636	0.193016	0.378527	0.001	0.001	0.274291	0.162999	0.116529	0.189192	0.0845878	0.451739	0.225992	0.575584	0.285158	0.321826	0.15476	0.95539	0.384627	1.37705	0.332249	0.828019	0.442181
GH_A13G1429	0.812101	blue	22.0 kDa heat shock protein	0.644695	0.412619	0.485642	0.65016	0.326713	0.288378	0.649786	0.773457	0.495728	0.182937	0.631118	0.308736	1.07956	0.216852	1.13971	0.233798	0.297818	0.368934	0.819674	0.586158	2.11992	0.303783	0.502743	0.302093
GH_D05G0916	0.874902	blue	17.5 kDa class I heat shock protein	0.57689	0.850791	0.807274	0.700148	0.67542	0.126204	0.548584	1.33345	0.973213	0.567821	0.64316	0.228618	0.674882	0.98535	1.8969	0.482479	0.310267	0.260008	0.261398	0.602995	5.04575	0.129709	0.255631	0.172054
GH_D06G0919	0.894066	blue	17.6 kDa class II heat shock protein	1.86197	0.505306	0.983806	1.00705	0.885193	0.851288	0.945944	0.809008	0.694529	1.30121	1.1917	0.873335	0.80956	0.289035	3.19827	0.411609	1.26168	0.871813	0.921228	0.280352	7.01049	1.08018	0.4839	0.5953
GH_D06G0281	0.904804	blue	F-box/kelch-repeat protein SKIP6	0.905559	0.58195	0.694916	0.727718	1.10045	0.332084	0.425858	0.249516	0.727357	0.209479	0.372877	0.0652126	0.600753	0.429039	1.73095	0.441766	0.613273	0.393137	0.654156	0.51593	2.10062	0.647451	1.00076	0.595752
GH_A07G1118	0.871938	blue	18.5 kDa class I heat shock protein	0.457264	0.295971	0.253103	0.508421	0.246465	0.293027	0.332282	0.29794	0.298144	0.46341	0.411402	0.0914605	0.124889	0.336297	1.28511	0.320002	0.38912	0.209214	0.299563	0.250045	4.78429	0.317781	0.255401	0.507287
GH_D01G0309	0.750559	blue	Photosystem II 10 kDa polypeptide, chloroplastic	6.66921	7.13598	5.73687	2.8734	4.6158	1.94284	5.42649	8.69736	7.89979	3.98934	5.54531	3.11238	7.58495	4.9531	11.6203	2.15122	3.44524	1.68261	6.45524	5.13372	12.8091	3.16828	3.77108	2.25318
GH_D03G1270	0.89192	blue	Ankyrin repeat domain-containing protein 12	0.369475	0.656569	0.174434	0.553371	0.65641	0.253701	0.0830892	0.125158	0.001	0.12796	0.16492	0.219595	0.375318	0.532576	1.36812	0.271326	0.677388	0.169403	0.427157	0.168895	2.37948	0.562746	0.76008	0.292552
GH_A12G0551	0.955519	blue	Protein of unknown function (DUF3411)	22.1526	30.6829	30.9597	17.1786	36.3999	16.9608	15.0893	31.6411	37.2677	15.1296	31.4634	15.2796	26.7394	25.6191	62.0867	15.938	38.1335	16.1162	25.4238	25.1271	76.3108	20.7002	37.0494	17.0932
GH_A07G0271	0.913725	blue	17.6 kDa class I heat shock protein 3	0.001	0.0438361	0.001	0.001	0.001	0.001	0.0423038	0.001	0.0434806	0.001	0.001	0.001	0.0872209	0.0451905	0.418952	0.001	0.21899	0.001	0.0869392	0.001	1.63099	0.001	0.213487	0.001
GH_D02G0370	0.938676	blue	22.7 kDa class IV heat shock protein	0.356809	0.563224	0.542989	0.601395	0.385429	0.174878	0.213553	0.217137	0.147094	0.0707943	0.437932	0.23163	0.251549	0.341293	1.37136	0.0385537	0.698128	0.258043	0.183341	0.0732397	2.68736	0.0388316	0.658846	0.177469
GH_A12G0141	0.904636	blue	Chaperone protein dnaJ A6, chloroplastic	0.662039	0.837187	0.84882	0.692177	1.01915	0.509668	0.749963	0.575153	0.89294	0.626655	1.14391	0.988119	0.520124	0.584538	1.3941	0.500304	0.633786	0.63772	0.523016	0.603756	2.57634	0.515595	0.854378	0.577436
GH_A11G0166	0.770992	blue	RING-H2 finger protein ATL79	2.38173	1.03987	1.37179	0.871162	1.61323	0.587583	1.29684	1.53428	2.97454	1.2226	1.69718	1.34402	2.75993	1.66082	3.06781	0.411116	1.13334	0.583451	2.06317	0.816241	4.2136	1.80605	1.46444	0.51952
GH_A03G2063	0.758517	blue	LIM domain-containing protein WLIM1	12.8826	30.959	27.4318	16.8546	18.8305	10.1069	8.58094	18.951	21.9723	10.2815	16.2069	7.21268	12.2997	26.4013	38.5669	12.0778	22.8329	9.84248	20.9661	46.2551	59.0934	20.4397	31.8992	14.5494
GH_A05G0924	0.728754	blue	18.5 kDa class I heat shock protein	1.17821	1.10224	1.66576	1.53117	1.05506	2.24029	0.684271	1.07141	1.10595	0.747012	0.173259	0.425639	0.677824	2.32054	1.99092	0.765433	0.528356	0.129966	0.610929	0.911325	5.2273	0.263661	0.434165	0.25995
GH_A08G0155	0.732008	blue	Transmembrane protein 45A	0.0850948	0.303622	0.196235	0.104142	0.181817	0.51418	0.123544	0.0413941	0.509716	0.168466	0.393646	0.210301	0.0827129	0.0859635	0.365019	0.246021	0.317899	0.20999	0.0633507	0.208257	1.04346	0.153767	0.571544	0.445169
GH_D08G2239	0.900665	blue	NAC domain-containing protein 91	0.304996	1.12016	1.24146	0.661754	1.32123	0.510921	0.59086	0.992049	1.28773	0.62487	0.737117	0.336773	0.396225	0.879346	1.7444	0.465913	1.20932	0.557436	0.165878	1.04448	3.88149	0.770356	1.74659	0.80797
GH_A08G2216	0.924829	blue	Desumoylating isopeptidase 1	37.2868	30.2899	45.3156	23.2597	34.2829	19.2819	35.534	32.906	55.7814	23.123	38.459	18.525	40.592	26.0202	83.308	19.9359	36.9699	19.1053	34.5953	25.6693	89.0539	18.8879	36.4434	16.5987
GH_D03G1168	0.946317	blue	Probable galactinol--sucrose galactosyltransferase 2	0.679117	0.511941	1.02041	0.539411	0.820799	0.484154	0.56085	0.470343	0.799227	0.456538	0.97381	0.411206	0.730494	0.59781	1.99182	0.452953	1.56774	0.481683	0.711102	0.373985	2.52881	0.52132	1.47543	0.285547
GH_D12G1464	0.942864	blue	DnaJ homolog subfamily B member 6	8.97845	9.49032	10.3838	8.81535	8.63248	7.62592	13.0421	8.46748	14.7873	9.25124	6.43372	8.21534	9.72231	7.36277	23.6042	7.68919	10.0582	9.23211	10.2621	7.63381	36.572	5.77125	11.5369	5.56753
GH_D08G1971	0.90639	blue	Heat shock 22 kDa protein, mitochondrial	0.126861	0.200599	0.189482	0.373799	0.579507	0.215066	0.121421	0.250327	0.261206	0.439616	0.43505	0.308642	0.153317	0.238895	0.977145	0.25631	0.443408	0.127383	0.157282	0.276002	2.76599	0.360135	0.689666	0.468146
GH_D11G2423	0.906605	blue	Probable xyloglucan endotransglucosylase/hydrolase protein 23	0.336835	1.03937	0.867829	0.248324	0.554133	0.315839	0.356747	0.680273	0.678878	0.248811	0.69624	0.206053	0.756802	0.52598	1.85306	0.315383	0.739726	0.591754	0.416968	0.854362	2.55163	0.354739	0.412593	0.254394
GH_A10G1296	0.848815	blue	Dirigent protein 18	0.585892	0.343297	0.797508	0.168199	0.813101	0.0537264	0.32454	0.302713	0.611363	0.112045	0.508909	0.145906	0.64969	0.388836	1.46041	0.235699	0.393011	0.304665	0.588692	0.439207	1.30049	0.242394	1.02959	0.248025
GH_D10G2132	0.765215	blue	Protein NRT1/ PTR FAMILY 5.4	0.688861	2.52919	2.34442	1.26666	1.11684	0.40027	0.725693	2.07041	2.47784	0.955256	0.976797	0.467764	0.926002	1.8822	4.27399	0.51355	0.728337	0.325413	0.788732	2.67164	4.47685	0.72804	0.889683	0.285817
GH_D12G1720	0.72391	blue	Lipid transfer-like protein VAS	4.49242	4.79515	5.68399	5.09047	7.23117	1.58203	2.52919	5.62881	9.20746	4.89373	9.07341	2.60472	3.65331	4.67592	10.3005	3.6503	4.87677	2.21828	4.22876	3.12896	9.17854	1.80018	5.3143	1.88456
GH_D07G0437	0.941462	blue	Calmodulin-like protein 5	1.40879	0.621652	1.48409	0.996631	2.03668	0.362136	1.10937	0.841627	2.03022	0.437565	1.22354	0.607302	1.79117	0.958591	3.42451	0.558098	2.19266	0.620692	1.70037	1.19985	4.59373	0.731121	1.82996	0.328033
GH_D01G0553	0.858892	blue	Transcription elongation factor 1 homolog	2.26635	2.95982	5.14194	4.92934	5.95154	1.95242	2.49263	2.52058	4.96626	4.65264	3.05788	2.21221	2.97257	2.45825	6.5096	3.61186	5.13835	2.01182	3.52912	1.98157	9.74827	2.12805	5.63892	2.56614
GH_D06G2248	0.721774	blue	Shikimate O-hydroxycinnamoyltransferase	0.153854	0.502868	0.679866	0.198769	0.490161	0.238843	0.135288	0.197063	0.576161	0.105723	0.304678	0.26574	0.0913673	0.338441	1.24225	0.235892	0.603555	0.183799	0.0925166	0.242121	0.665218	0.270337	0.621535	0.0762372
GH_A06G0294	0.741705	blue	F-box/kelch-repeat protein At2g29600	1.69694	0.407686	1.52982	0.771696	0.930722	0.574864	1.61532	0.228763	1.49205	0.64854	1.04337	0.456488	1.02118	0.296923	1.74382	0.94521	1.08402	0.687666	0.802289	0.370823	2.35293	0.608469	1.2501	0.612732
GH_D06G1540	0.776337	blue	Senescence-specific cysteine protease SAG12	2.06063	2.39628	2.95961	2.0423	3.23412	0.792781	1.73744	1.57391	2.00243	1.57369	1.618	0.760387	0.5534	1.23842	3.12583	0.590803	2.68278	0.820438	0.570241	3.01636	5.57107	2.0643	2.03614	0.650816
GH_A10G0279	0.75563	blue	Transcription factor bHLH162	0.90487	0.601212	1.01014	0.514341	0.353512	0.816961	0.462947	0.868969	1.29507	0.257293	0.288336	0.402631	0.525518	1.12463	2.02608	0.338821	0.988992	0.692526	0.588177	1.76173	2.21457	0.55875	0.931475	0.618053
GH_A03G2424	0.918761	blue	FT-interacting protein 1	0.290202	0.256508	0.451178	0.500119	0.565179	0.236512	0.215836	0.255021	0.762449	0.407089	0.61703	0.256149	0.44007	0.403651	0.961227	0.284371	0.688867	0.388737	0.373972	0.342615	1.18321	0.301706	0.637279	0.228744
GH_A08G1337	0.849884	blue	Receptor-like protein kinase	0.600908	0.612722	0.587106	0.26763	0.490703	0.164769	0.229787	0.481574	0.667295	0.438671	0.324254	0.252216	0.361345	0.545043	1.22026	0.187723	0.540979	0.301693	0.406929	0.529429	1.1212	0.369772	0.632316	0.0827427
GH_D08G2423	0.755121	blue	NB-ARC domain-containing disease resistance protein	2.1879	1.16186	3.00643	0.558628	3.39383	0.92567	0.62073	1.02548	3.38455	1.68858	2.49235	1.36989	1.84888	0.951644	2.81282	1.14994	4.50017	1.10509	1.43952	0.631951	5.72955	1.03743	5.18844	0.56058
GH_D06G0722	0.843936	blue	Probable mitochondrial-processing peptidase subunit alpha-2, chloroplastic/mitochondrial	0.807587	1.64151	3.30967	1.57941	2.88678	1.7056	2.06784	0.746947	3.51416	1.87616	2.85922	1.55862	1.54459	1.58217	3.72485	2.75934	3.33498	2.31298	2.42543	1.10906	6.14459	1.93296	3.96023	1.88224
GH_A03G1069	0.707835	blue	60S ribosomal protein L19-2	0.169251	0.210003	0.293169	0.447021	0.200255	0.001	0.001	0.205201	0.490709	0.135426	0.165915	0.0721164	0.001	0.534782	0.134328	0.0696667	0.244277	0.035489	0.208532	0.167883	1.11576	0.0703763	0.443072	0.0687922
GH_A11G0678	0.807781	blue	D-isomer specific 2-hydroxyacid dehydrogenase family protein	0.243555	0.503991	0.634656	0.468315	0.762611	0.342355	0.342288	0.424226	0.724407	0.213983	0.399378	0.341224	0.106119	0.663764	0.554523	0.484656	0.469164	0.139384	0.144063	0.212885	2.51604	0.571914	1.28973	0.457015
GH_A08G2047	0.922143	blue	Ethylene-responsive transcription factor ERF025	0.001	0.0398282	0.240156	0.001	0.527927	0.0736417	0.001	0.155146	0.202199	0.117337	0.30326	0.001	0.149321	0.0729402	0.674181	0.0427501	0.274107	0.198836	0.15663	0.0762042	1.04269	0.0796257	0.15654	0.001
GH_A08G2416	0.742815	blue	Probable aldo-keto reductase 1	1.19783	1.23679	2.46822	1.04604	3.31665	1.15785	1.70038	0.784693	2.68747	0.871451	3.14043	0.822349	1.78853	1.01652	3.67603	2.13404	2.88945	1.43571	2.55369	0.864777	3.67122	1.0553	2.89837	0.721628
GH_A08G1370	0.736397	blue	Latent-transforming growth factor beta-binding protein 1	0.738729	2.97243	1.61224	1.48902	1.11747	0.767797	0.82522	1.79193	3.25874	0.658055	1.21608	0.956338	1.43125	2.26876	3.48006	1.0102	2.27052	0.830239	2.14631	3.06624	4.70068	1.27663	1.10243	1.02102
GH_D05G2445	0.798741	salmon	Vacuolar iron transporter homolog 4	1.67474	4.97071	1.63034	2.63448	2.20839	2.2396	1.47107	5.74832	1.67594	2.96993	2.4832	2.88301	1.66955	5.27574	0.767342	2.51786	1.68945	2.43084	1.34617	4.34342	0.986933	2.84828	1.24069	2.51214
GH_A08G1357	0.854502	salmon	1-aminocyclopropane-1-carboxylate synthase	0.656564	0.97471	0.229648	0.447043	0.233686	0.195163	0.402213	0.762223	0.306621	0.298621	0.351511	0.333018	0.512618	1.12103	0.232088	0.284067	0.172041	0.169738	0.575666	1.04582	0.298804	0.220378	0.0708652	0.141491
GH_A01G1131	0.969717	salmon	Protein RADIALIS-like 6	4.76279	17.5082	6.54977	4.36981	1.28996	1.06755	3.80008	18.5512	6.55797	4.26578	3.19746	1.85375	2.89256	14.9608	6.40563	3.70091	1.39744	1.69958	2.03844	9.97963	3.57944	2.27366	1.0693	1.08176
GH_D10G2740	0.740444	salmon	Abscisic acid receptor PYL6	0.0888547	1.19759	0.0295879	0.47078	0.150365	0.425023	0.119292	1.22759	0.0620642	0.586126	0.0941088	0.783374	0.0612524	1.10556	0.302421	0.636533	0.0948819	0.62498	0.125667	1.36648	0.745198	0.585188	0.273426	0.652298
GH_D03G1741	0.756958	salmon	Ethylene-responsive transcription factor ERF025	0.148192	1.12364	0.001	0.0384521	0.0739334	0.0382658	0.188801	0.266712	0.200479	0.116011	0.0367103	0.116306	0.112698	0.484287	0.001	0.001	0.0392442	0.0377907	0.155099	0.229592	0.0373646	0.0423994	0.001	0.001
GH_D05G2645	0.878843	salmon	Precursor of CEP11	85.7041	355.196	151.612	152.372	163.287	110.504	72.5556	329.096	138.985	139.973	181.468	153.503	48.8128	270.842	123.513	135.481	119.437	102.01	70.9667	232.351	136.692	149.068	103.844	96.3787
GH_A05G1052	0.928191	salmon	Protein CNGC15c	1.16704	2.50691	0.958301	1.41093	0.817297	0.874393	0.984827	2.96472	1.55719	1.16281	0.768612	0.822928	1.16084	3.19629	1.2528	0.674203	0.733294	0.658863	1.17694	3.92627	0.931321	0.945856	0.707274	0.747583
GH_A11G2238	0.773103	salmon	Probable xyloglucan endotransglucosylase/hydrolase protein 6	1.12902	7.63296	3.02501	7.16731	4.62201	3.77769	1.09982	9.7406	3.73357	7.01356	3.78447	3.655	1.0176	9.82669	5.03582	3.28038	3.70383	3.16629	2.01853	13.8074	4.98544	4.88206	5.11425	3.51724
GH_D03G0213	0.869223	salmon	Precursor of CEP6	0.300248	2.3222	0.0436868	0.001	0.001	0.001	0.629132	5.10096	0.0482283	0.0471746	0.0444199	0.001	0.350987	2.08347	0.132787	0.0502098	0.001	0.001	0.322426	2.03587	0.364169	0.001	0.001	0.001
GH_D09G2315	0.84326	salmon	tRNA 2-thiocytidine biosynthesis protein TtcA	4.13195	9.26068	4.13441	3.00329	1.49378	1.99523	4.01819	10.1441	8.63047	3.34594	2.9155	2.34229	4.98144	6.89262	5.28485	2.38106	3.31402	1.97213	6.30949	8.19307	6.86636	2.85657	2.46743	2.72191
GH_A03G0939	0.897738	salmon	Protein SHI RELATED SEQUENCE 5	3.01609	9.34272	3.22223	3.96684	2.8607	3.60412	2.49241	8.33663	2.51384	3.60415	3.8483	5.37949	2.84009	7.42999	3.43115	2.18446	2.33464	3.41619	3.21372	7.99361	2.24921	3.39642	2.47956	3.30632
GH_A01G0908	0.944201	salmon	BTB/POZ domain-containing protein At1g55760	4.97401	19.7472	8.22865	5.80641	4.45675	5.35176	5.08298	16.9201	9.70538	5.95665	4.03788	5.47873	6.03357	19.6226	12.0772	5.47535	4.00487	4.46579	4.76379	11.946	10.3453	5.97329	3.79571	5.43376
GH_A05G3410	0.742557	salmon	Transcription factor PAR2	1.52082	6.28848	1.34138	4.04397	1.74898	3.36981	2.11545	7.60737	1.74642	3.73141	3.55611	4.0912	0.690138	5.51126	1.82334	1.83317	2.28532	2.55119	0.859307	5.2535	1.5847	2.9108	1.07555	4.01139
GH_A08G0798	0.944278	salmon	Monothiol glutaredoxin-S9	8.81534	18.8625	7.26573	4.96345	3.32561	0.998407	6.26047	15.5348	7.59654	3.01394	4.28782	1.56076	6.80058	15.2077	7.846	2.82614	2.01888	1.80431	6.80951	14.4228	7.65817	2.47914	2.8292	1.14209
GH_A01G1848	0.940409	salmon	Expansin-like A1	8.15166	18.7201	8.47003	9.58349	6.22834	5.99737	7.26288	21.4422	9.14452	7.49163	6.38449	5.00929	7.03745	12.8906	7.67071	6.63887	4.76671	4.76426	8.63864	13.393	8.58404	5.35226	4.24473	5.16
GH_A10G0920	0.871228	salmon	Membrane protein insertase YidC	2.92285	15.2762	5.87945	5.75572	3.50796	3.29801	2.69784	14.155	8.77038	4.81167	2.93238	3.30304	2.58144	18.8203	14.3944	5.63496	4.45513	3.24135	2.58225	12.2606	11.609	5.29387	5.01683	2.95339
GH_D08G1339	0.897729	salmon	SAUR-like auxin-responsive protein family	4.43942	9.7072	3.52477	6.22012	3.56161	1.97077	3.83794	11.4162	4.86829	4.89905	3.72741	3.32395	5.02097	8.33373	3.47622	2.22872	2.42323	2.10899	4.21207	6.28737	2.74225	3.62935	2.52127	1.40133
GH_A10G1046	0.841383	salmon	Classical arabinogalactan protein 26	3.47155	15.0398	5.71129	3.81491	5.92702	4.38209	3.49476	15.9353	7.50855	3.17927	6.59899	5.5223	3.47723	7.5189	6.62191	3.29836	5.59004	5.7606	3.71207	8.59688	4.82071	2.98886	3.65208	2.9301
GH_D11G1142	0.954545	salmon	Short-chain dehydrogenase reductase 3b	2.95988	13.6575	2.95895	1.52163	0.82369	0.880364	2.84935	10.5957	2.96281	0.776583	0.931348	0.445755	3.62318	10.4315	2.75845	0.69982	0.900813	0.911709	4.71121	12.3154	2.7292	0.782399	1.29545	0.614068
GH_D01G2517	0.926573	salmon	Sulfoquinovosyl transferase SQD2	9.76164	30.954	11.1477	11.1656	8.81246	10.5402	9.98418	32.6449	17.7583	10.5988	9.14712	10.8171	8.87502	32.7851	17.8361	11.1002	9.94346	10.5536	10.3877	17.5911	15.235	11.1172	11.4423	10.4918
GH_A13G0169	0.910151	salmon	Cytochrome P450 714C2	2.2891	5.09695	1.9222	2.05312	1.11625	1.59233	3.33249	6.25242	2.88949	2.64586	1.53986	2.49097	2.21977	5.78004	1.47755	0.958227	1.11278	1.29376	2.57183	5.42104	1.696	2.07087	1.92129	0.787143
GH_D07G0420	0.870223	salmon	Modification methylase DpnIIB	0.648387	3.10813	0.784261	0.839637	0.200426	0.75203	0.859876	2.2133	1.67776	1.50641	0.200562	0.689589	0.35503	2.33488	0.907484	1.16722	0.627451	0.925375	0.988499	2.715	0.755121	1.29201	0.808011	1.28795
GH_A09G0649	0.818266	salmon	Heavy metal-associated isoprenylated plant protein 36	3.22068	9.52179	3.31004	5.96571	2.08746	2.99441	2.81535	5.82146	3.40076	4.95407	2.43316	3.69611	2.8682	6.45828	1.78249	3.99907	2.108	2.67079	4.1018	6.03822	2.29533	2.98421	1.73317	1.9811
GH_A09G1287	0.781739	salmon	Threonine synthase	3.23367	8.74161	2.96764	5.75273	2.12185	3.74368	4.92263	10.9125	2.94924	6.93943	3.39945	4.48032	2.67785	8.51631	3.2172	4.04372	3.02904	4.8877	5.53233	13.0445	5.28048	6.77468	2.01562	5.98349
GH_D13G1283	0.884524	salmon	Fatty acid oxidation complex subunit alpha	0.474397	9.05045	3.28723	2.47155	2.44275	2.24778	0.75075	6.27831	2.7432	2.31863	2.65621	3.52042	0.141511	8.57011	2.07889	1.95626	1.81741	2.07933	0.771898	9.304	1.51149	1.50581	2.1591	2.58253
GH_D08G2841	0.897607	salmon	Calmodulin-binding protein 60 E	0.870844	2.09669	0.584397	0.919531	0.28073	0.271379	1.38349	2.32489	0.809589	0.849286	0.265332	0.482594	0.777995	1.94019	0.346216	0.582758	0.225076	0.36576	0.631066	1.76291	0.188897	0.469915	0.136446	0.348549
GH_D02G1023	0.755212	salmon	Xyloglucan endotransglucosylase/hydrolase protein 22	0.929015	19.427	0.846815	2.04726	2.03673	0.916912	1.32317	17.4142	1.16776	1.47292	1.12372	1.58166	0.482315	2.27611	0.369188	0.664843	0.86061	1.41742	0.882046	2.79212	0.633576	0.496821	1.22832	0.743708
GH_A02G1602	0.867673	salmon	LPS-assembly protein LptD	16.637	79.7906	22.0737	58.6749	16.1765	22.5503	18.7514	77.9852	19.8709	46.2971	18.78	26.4616	17.8423	63.0984	20.426	31.6371	15.2288	25.6361	18.5467	62.4709	18.7768	29.8429	17.3469	24.5704
GH_D03G0044	0.845748	salmon	Protein GDAP2 homolog	4.05386	30.5513	13.7321	9.29541	5.49911	4.03168	5.09984	32.003	18.8046	8.56496	4.64059	3.00434	5.47814	35.8141	35.2038	12.0768	6.42487	4.70527	4.24068	25.379	24.6562	9.07321	8.0054	6.41566
GH_D02G2116	0.826939	salmon	Protein EXORDIUM-like 5	43.0276	134.767	51.6726	74.1485	45.6862	39.0943	37.9967	141.168	44.586	60.3703	54.1451	44.3729	38.9537	76.8701	33.1803	47.8022	31.4245	48.2507	41.9536	64.045	28.6569	43.6291	30.8746	40.6539
GH_D10G0873	0.932518	salmon	Glycerophosphodiester phosphodiesterase GDPD1, chloroplastic	25.3018	155.599	56.185	41.9123	21.0627	33.4658	32.6164	163.98	73.3684	43.717	21.2085	28.7756	23.6375	155.103	99.8602	54.1867	22.3226	36.1856	18.6179	86.6134	67.8276	41.3706	23.9613	31.7692
GH_D07G0478	0.847322	salmon	Putative glycerol-3-phosphate transporter 1	0.942261	29.9463	8.52524	6.31751	1.64342	0.795658	1.01807	29.4564	15.4196	4.90929	1.72309	1.17013	0.827005	38.4563	33.8489	7.47248	2.24633	1.35354	0.878023	23.8804	25.106	6.16578	3.1664	1.29769
GH_A05G3660	0.930349	salmon	Probable non-specific lipid-transfer protein 2	4.71698	15.3419	5.56647	3.97229	4.87327	3.70487	2.93316	15.8881	6.75232	3.18799	6.22663	2.10119	3.73156	9.64015	5.87745	2.32787	3.31924	1.8174	3.03436	9.86493	5.62401	2.36078	3.36807	1.46208
GH_A11G2679	0.846331	salmon	Expansin-A15	3.1439	10.3574	3.26192	7.50991	3.28091	4.05003	2.62718	8.00941	2.53542	5.20252	3.63043	3.83881	3.59833	11.8129	3.21895	6.20024	2.22475	3.23252	4.05334	11.2398	3.48736	4.21352	2.11221	4.3105
GH_D05G2275	0.924885	salmon	Protein EXORDIUM-like 2	3.256	7.17447	2.13278	2.11332	1.88819	1.25355	2.53769	6.57078	2.85677	1.38962	1.53239	0.998614	2.12006	4.68517	3.65746	0.916403	1.17109	0.866098	2.66807	5.22488	3.89268	1.08097	1.79918	1.08353
GH_D13G1656	0.916803	salmon	auxin response factor 19	2.50624	4.54509	1.98543	1.85222	0.921366	1.36046	2.44412	5.41659	2.36648	1.8656	1.11026	1.38979	2.97585	4.78327	1.78715	1.38269	0.845927	1.55463	2.67458	4.78908	1.56335	1.14942	0.903029	1.72885
GH_A03G0702	0.933982	salmon	Pectinesterase inhibitor 4	6.11126	16.599	8.23777	5.68268	3.67296	3.72383	5.47936	16.0164	10.8272	5.82139	5.72019	6.10348	7.85494	21.9653	12.9725	4.53838	3.89712	3.73662	5.20046	15.1055	7.02018	6.31754	3.94867	3.85521
GH_D13G0248	0.901913	salmon	Plant protein of unknown function (DUF827)	31.755	56.9709	24.8102	26.9012	18.3302	11.8263	27.3097	64.7757	39.447	25.1222	21.08	13.155	38.4364	58.6568	49.2067	17.2306	17.2949	13.9106	37.219	69.077	36.1221	15.8195	20.349	10.7148
GH_D04G1696	0.923833	salmon	Vacuolar iron transporter homolog 4	0.811353	3.55338	0.996229	0.986722	0.740453	0.443847	0.653833	2.23959	1.2755	0.76234	1.1176	1.14853	0.990347	2.45139	1.03115	1.1961	0.802483	0.424225	0.709269	2.13537	0.636198	0.668387	0.697597	0.651585
GH_D04G1694	0.883153	salmon	Vacuolar iron transporter homolog 4	0.35276	6.59927	1.32581	0.633957	1.24602	0.625857	0.447506	4.11248	1.48448	1.58205	1.55595	1.12813	0.267156	3.45849	1.16372	0.703449	0.675541	0.664729	0.523954	2.61187	1.03042	0.781144	0.812148	1.31365
GH_D05G4052	0.939643	salmon	Probable calcium-binding protein CML21	1.50925	6.28408	2.5357	1.65816	1.55741	1.15059	1.53852	4.13412	1.91657	1.59948	0.75256	1.33952	2.23116	5.40981	1.83794	0.699265	0.87602	0.491992	1.27871	3.65763	1.36842	0.649531	0.985434	0.588523
GH_D10G0154	0.890269	salmon	Probable xyloglucan endotransglucosylase/hydrolase protein 8	3.26036	8.6682	4.26002	5.55973	2.89435	1.6	4.4186	11.3385	5.72987	4.98901	2.60048	1.85212	4.48794	9.11178	6.1318	4.73331	2.37978	1.56422	3.06435	5.82908	4.65417	4.38379	2.11007	1.01175
GH_D13G1701	0.866081	salmon	Basic leucine zipper 61	2.96599	18.2766	6.50929	11.2113	5.44653	5.36169	3.78608	21.3108	6.14379	8.81143	7.30356	7.51714	3.47484	12.4175	6.52746	6.56523	4.41094	6.35329	3.13301	12.3122	4.33274	5.93988	2.95032	6.3342
GH_A11G2789	0.894966	salmon	Auxin-induced protein 22D	19.2984	53.2453	18.0172	33.0917	8.10941	7.26666	19.4059	39.4073	17.9157	25.4758	4.85151	9.24816	22.9375	40.786	14.4424	19.5255	4.31736	9.85433	17.6784	43.0369	11.6814	15.7854	4.4673	8.17135
GH_D08G0791	0.959111	salmon	Monothiol glutaredoxin-S9	9.96861	24.3324	10.0117	4.61158	4.41241	2.25747	7.92078	25.9531	9.59889	5.81622	5.24972	3.0718	7.0596	19.0294	10.8208	3.69253	3.43684	2.72873	9.59038	18.8422	10.6297	3.90334	3.4842	2.47149
GH_D07G1428	0.949348	salmon	Uncharacterized protein C24B11.05	4.2744	23.0283	8.27473	5.5659	4.20721	3.32685	3.11171	15.743	7.06992	4.89646	3.84006	2.97033	3.39218	20.4626	8.4481	8.27654	4.0313	5.11496	4.57229	22.0412	6.33977	7.1962	3.60895	3.54213
GH_A07G0475	0.868071	salmon	Putative glycerol-3-phosphate transporter 1	2.59322	20.9675	8.41959	5.82738	1.8355	1.80938	2.7471	21.9263	10.9984	3.63428	2.09568	2.00718	2.2786	26.8098	22.4381	5.4464	2.24357	2.05351	2.1954	18.0322	18.1297	5.72085	2.91806	1.67393
GH_A07G2619	0.877305	salmon	Glycerophosphodiester phosphodiesterase GDPD2	3.21277	29.4255	10.4638	12.0499	4.73818	10.5259	3.46768	24.7951	10.7048	9.69232	3.99953	10.0723	3.40647	26.0515	16.0093	10.9946	5.14834	12.2475	3.22283	16.388	9.4743	8.60253	4.2858	10.0848
GH_A13G1356	0.882113	salmon	Fatty acid oxidation complex subunit alpha	0.813005	10.9829	3.14919	2.59102	2.65491	2.04358	0.205987	8.00156	3.23146	1.74301	3.37114	2.95565	0.345767	9.25457	3.29831	2.55746	1.96359	1.52301	1.40247	14.5466	3.8847	2.40598	2.69398	2.96514
GH_D09G1080	0.935705	salmon	Uncharacterized hydrolase SAB2455	0.944938	11.7754	3.82108	2.27334	1.09963	0.933211	0.748324	13.8991	5.76058	2.12097	1.0373	0.68461	1.38747	13.8833	7.88433	2.31116	1.02231	0.912405	1.02211	7.14374	5.85276	1.85547	1.52007	0.795095
GH_A12G2922	0.911809	salmon	Organic cation/carnitine transporter 1	2.00303	3.08537	1.42005	1.12028	0.911681	0.513101	1.70795	3.2607	1.45157	1.08659	1.07151	0.765875	1.86014	3.07032	1.56473	0.520609	0.409432	0.304771	1.47116	3.11392	1.12438	0.674127	0.769493	0.56951
GH_D06G1870	0.906387	salmon	Protein trichome birefringence-like 38	1.15064	4.00803	1.11094	1.25128	0.938846	0.666052	0.915739	3.34692	0.941793	0.715076	1.43939	0.944823	1.12218	4.29696	2.12493	0.481218	0.909446	0.751384	1.28781	5.71576	1.33975	0.336773	0.999689	0.702008
GH_D05G1660	0.821608	salmon	Dof zinc finger protein DOF1.7	1.84311	3.87893	0.579932	1.80416	0.988621	1.38562	2.02706	3.9159	1.00767	2.179	1.46336	2.22942	1.53699	3.47738	0.581851	1.11866	0.782926	1.50574	1.34949	3.54264	0.618529	1.23948	0.785347	1.35143
GH_D02G0962	0.805394	salmon	Probable galacturonosyltransferase-like 1	2.32776	7.84254	3.47544	3.18983	2.10014	2.86894	2.21435	5.40266	2.94496	3.56572	2.98775	4.08161	3.35606	10.7473	7.48647	4.43879	3.54242	3.64473	2.00108	8.79764	4.28716	3.29501	1.99386	3.73061
GH_D11G2820	0.899019	salmon	Auxin-induced protein 22D	26.5759	66.3239	23.2784	38.9133	10.8031	11.3138	28.4831	61.3957	26.7599	33.1436	11.0009	16.7765	23.5686	47.4705	18.7158	17.3971	6.05853	11.2829	18.2334	40.1266	13.0777	18.4591	4.32624	9.3254
GH_D05G3488	0.968551	salmon	Zinc finger protein CONSTANS-LIKE 4	3.97901	8.96482	3.39734	3.26704	2.52567	1.93273	2.75842	8.21057	4.06231	2.34014	2.06204	1.94851	4.26808	9.03414	4.15031	2.07388	2.92686	2.29759	3.36456	8.23033	2.96175	2.7769	1.9687	2.08759
GH_A02G1658	0.70875	salmon	Probable xyloglucan endotransglucosylase/hydrolase protein 23	0.285474	4.53099	0.851181	0.839376	0.440253	0.649363	0.536006	3.98826	0.2028	0.507391	0.51071	0.771426	0.294368	0.584061	0.393222	0.314586	0.5074	0.400964	0.503718	0.401786	0.197286	0.359555	0.190693	0.310781
GH_A01G0385	0.933755	salmon	Protein Ycf2	4.85073	11.1493	3.75278	5.55513	1.56589	1.77841	2.83251	9.84498	4.08884	3.01353	1.04904	1.7802	4.56283	7.99274	2.9449	3.33	1.21251	2.94614	4.41968	11.2811	3.95487	2.99139	1.42102	1.83295
GH_A01G0386	0.750872	salmon	DNA ligase 4	2.00722	7.00239	2.96068	5.61771	1.20828	2.42296	1.20637	3.61042	2.20192	4.61789	1.12948	2.1415	1.66969	6.77774	2.89696	3.23996	2.23103	2.16156	2.23308	7.67679	3.12081	5.01275	1.00478	1.86741
GH_A01G0388	0.849628	salmon	Nucleotide/sugar transporter family protein	2.1661	6.38091	2.01128	2.55498	1.61412	1.13801	1.53512	4.1129	2.32242	2.91722	0.541555	1.46996	1.64824	3.36339	1.04197	2.23525	1.06656	1.29315	2.13921	6.31402	2.63814	2.87808	1.28889	1.57854
GH_A06G1431	0.959404	salmon	Probable ubiquitin-conjugating enzyme E2 24	1.55874	8.11006	2.6089	3.25678	2.0239	2.56851	1.64624	7.66949	2.9939	2.76984	1.76147	2.8496	2.15931	7.55759	3.28664	2.7836	1.88708	2.33374	2.72789	6.10503	3.25395	3.08657	2.46938	2.764
GH_A05G1930	0.921415	salmon	4-hydroxyphenylalkanoate adenylyltransferase	0.195931	2.3111	0.850818	0.814114	0.384333	0.795928	0.238987	1.92538	0.790604	0.67308	0.369338	1.00815	0.291944	2.38178	0.942709	0.783943	0.399297	0.63421	0.418586	1.94953	0.877822	1.01828	0.332048	0.447703
GH_A10G1122	0.902908	salmon	Phosphate transporter PHO1	2.4417	6.22796	2.99881	1.12559	0.409504	0.207102	1.94143	5.88784	3.49079	0.966617	0.654773	0.290405	2.83901	5.48419	3.33693	0.490816	0.165622	0.216557	3.22159	4.11202	2.55692	0.73752	0.420252	0.21628
GH_A11G1635	0.961586	salmon	Myosin-1	2.9559	9.01091	4.33794	2.92074	2.17598	1.8189	3.36637	9.73795	5.46947	2.62856	2.56702	1.79242	4.47841	9.70006	4.47138	2.29855	2.15699	1.44904	4.51099	8.20209	4.63971	2.56991	2.70174	1.61439
GH_A12G1077	0.875258	salmon	PLAT domain-containing protein 1	11.2397	65.4311	31.8197	21.3574	25.1719	20.0206	9.12118	55.1354	38.2447	19.7306	30.6879	26.2362	12.1834	62.4922	42.3171	16.77	25.0893	17.4702	11.5217	47.8579	42.936	18.032	21.8356	17.4902
GH_A12G1096	0.818592	salmon	Protein EFR3 homolog	0.870393	2.17171	0.954233	1.17177	0.499945	0.602325	1.42993	1.891	0.632321	0.612938	0.312151	0.539073	1.10586	1.43933	0.46476	0.475478	0.466204	0.530953	1.06886	1.47738	0.387928	0.583285	0.506852	0.561146
GH_D13G2042	0.885212	salmon	RING/U-box superfamily protein	8.35086	23.5979	9.516	5.89832	5.16809	4.87039	7.89982	21.5962	9.43576	4.62187	5.28315	4.56086	9.88347	13.1227	6.07024	4.3388	4.64669	4.63345	11.5183	12.6521	8.50776	4.14583	5.60222	4.1708
GH_D05G0061	0.754508	salmon	Xyloglucan endotransglucosylase/hydrolase protein 22	0.999601	32.8761	1.89411	3.9711	2.65999	1.53087	1.52531	29.7433	2.46412	2.05283	2.87901	2.2511	0.7138	3.62901	1.32792	0.702996	2.05155	2.84597	1.41292	4.36611	1.2098	0.832108	1.28573	1.52292
GH_D05G1908	0.892691	salmon	Cytokinin riboside 5'-monophosphate phosphoribohydrolase LOG3	2.55921	12.3495	4.7854	6.33807	4.4095	3.92411	2.59388	10.5305	4.3637	3.67992	4.12537	5.12077	2.34146	11.3403	5.06535	3.89762	3.98614	5.08858	4.06865	15.7871	3.93484	3.58004	4.51621	4.16077
GH_A01G0389	0.853818	salmon	Long-chain-fatty-acid--CoA ligase 1	3.82945	11.1567	4.25471	7.16658	2.44877	3.72224	2.30517	11.4653	4.38971	7.0711	3.3371	4.80029	3.37629	9.43406	3.95214	6.48459	2.58596	4.04038	4.01674	12.7369	3.99812	8.28758	2.96845	3.11796
GH_D11G1614	0.953136	salmon	HhH-GPD base excision DNA repair family protein	428.647	987.135	411.614	458.786	271.815	186.071	427.836	990.888	460.645	311.79	437.01	252.778	451.598	1060.14	582.256	254.21	366.519	278.564	467.955	1150.54	517.472	332.183	335.011	242.905
GH_D05G0627	0.748623	salmon	Aspartyl protease family protein At5g10770	1.71512	9.62416	4.16435	4.52269	3.00475	3.98481	2.13245	8.83899	3.29551	5.63711	3.60839	5.95399	1.47595	9.53883	3.826	5.15594	2.75946	6.50471	2.48058	14.0091	2.43694	5.26929	2.72718	6.84383
GH_D10G0669	0.907718	salmon	Jacalin-related lectin 19	2.83314	8.27014	4.17044	4.27569	2.4272	1.97334	2.59326	7.3796	6.93687	3.94008	3.69043	2.26747	4.01091	8.03596	4.93777	3.01236	2.32344	1.8934	4.69782	9.02242	6.01981	2.8728	2.18286	1.38072
GH_A01G2422	0.929736	salmon	Pyruvate decarboxylase 2	2.06312	5.22121	2.48227	1.70434	1.4279	1.20744	1.81415	4.07104	2.29308	1.86272	1.16162	1.39898	1.30536	2.86564	1.69122	0.832296	1.10686	1.18211	1.8896	3.83011	1.74462	1.07625	0.87771	1.25452
GH_A05G2153	0.943841	salmon	Receptor protein-tyrosine kinase CEPR1	2.49993	5.91855	2.89979	2.61819	1.61253	1.61007	2.73199	6.52539	3.31909	2.47914	1.76743	2.20113	3.5458	7.14522	2.88777	1.59423	1.5719	1.56116	3.55266	7.60706	2.77335	1.86084	1.46302	1.47077
GH_A05G2148	0.865735	salmon	Amino acid permease 6	1.55723	2.81143	1.22103	0.819953	0.820396	0.807526	2.08505	4.29952	1.52976	1.01092	0.985219	0.723868	1.70381	2.8162	1.29657	0.75778	0.501418	1.20223	1.57442	2.62925	0.681893	0.652027	0.760726	0.95231
GH_A04G1352	0.841884	salmon	Vacuolar iron transporter homolog 4	0.593574	4.77476	1.47995	1.4078	0.918731	1.41172	1.06829	3.53729	1.33203	2.10498	1.32713	1.71054	0.477454	4.23642	0.873854	1.11572	1.35547	1.03667	0.554098	2.15815	0.422061	1.24404	0.840543	1.39952
GH_A11G0453	0.954302	salmon	Histidine kinase 1	0.451443	1.70254	0.742073	0.636823	0.378383	0.269909	0.414013	1.74595	0.792998	0.420279	0.490988	0.405129	0.534864	1.34661	0.516112	0.263161	0.21022	0.206081	0.786855	1.8806	0.746157	0.27405	0.456932	0.175042
GH_D13G2275	0.8139	salmon	Equilibrative nucleotide transporter 8	3.46434	6.72848	3.11422	2.58723	1.7068	2.25852	1.91053	3.88083	2.16041	1.57177	1.27342	2.10966	2.80145	5.35497	3.07992	1.49282	1.32833	2.57129	3.55028	8.71675	3.18274	3.1331	1.54327	2.40377
GH_D12G1912	0.948711	salmon	Transducin family protein / WD-40 repeat family protein	14.7457	63.6296	27.2217	19.471	19.576	18.4568	15.9925	57.9958	27.1837	25.351	21.0192	28.2395	10.8978	62.912	29.5347	19.6857	23.6445	20.3765	20.0878	59.7615	29.5456	21.7668	20.736	22.3924
GH_A02G0475	0.73041	salmon	Sugar transporter ERD6-like 16	3.24672	8.19555	2.47302	8.13458	1.42894	2.58678	4.3594	10.5441	2.56386	8.22656	1.61432	2.95835	3.11901	9.74874	2.13258	6.96743	1.39679	3.64102	4.12433	8.74355	1.58248	6.30054	1.48592	2.78078
GH_D13G0446	0.934852	salmon	Pentraxin-related protein PTX3	10.5508	35.0895	14.0032	13.9836	15.1012	13.328	8.65154	31.168	14.2027	13.1132	14.7434	15.2686	8.81869	26.5095	11.4303	10.7719	10.6652	6.29522	10.3841	31.2391	10.7094	10.2605	7.75568	6.94188
GH_D06G1818	0.931194	salmon	Major latex allergen Hev b 5	149.974	371.582	144.14	101.294	44.9677	29.6423	137.756	356.712	154.892	66.8387	79.9597	40.9117	161.424	405.393	251.529	57.4351	60.8448	44.7629	153.939	499.812	153.524	69.6053	63.139	39.0672
GH_A11G2325	0.774116	salmon	Snakin-1	15.0479	81.652	24.7285	57.6704	24.9513	20.2409	11.0376	50.4231	21.3076	43.5467	41.5214	27.0466	11.2599	79.7857	52.9208	35.8038	34.0021	28.0897	13.9083	122.099	43.8961	37.1066	20.6026	20.1568
GH_D07G1839	0.947995	salmon	Calcium uptake protein, mitochondrial	4.13277	11.5624	4.14444	3.50285	2.65556	2.25122	3.10319	8.13763	6.25972	4.28738	2.91932	3.02388	3.53475	7.59447	4.81888	4.09308	2.811	2.12701	2.65084	7.65876	3.7064	3.14736	2.44409	2.72988
GH_D05G2945	0.906371	salmon	Protein PIN-LIKES 1	0.191582	1.39249	0.291121	0.184859	0.0503175	0.0511827	0.409603	1.6479	0.105635	0.102876	0.0821161	0.0527526	0.11752	1.23307	0.179478	0.032486	0.292643	0.102117	0.561505	2.01338	0.115953	0.0186221	0.149265	0.101715
GH_D03G0528	0.824994	salmon	Xyloglucan endotransglucosylase/hydrolase protein 22	0.777601	20.5601	1.98351	6.26577	1.3688	0.811556	2.12216	25.8139	1.95453	5.31573	1.8003	1.22184	0.958541	6.80608	1.81272	1.55318	1.36016	1.64099	0.963563	5.72382	1.33057	1.05471	0.727262	0.85589
GH_A05G2252	0.748563	salmon	Protein EXORDIUM	3.22188	12.7457	2.45301	3.36273	3.36809	2.35023	3.20579	12.9805	2.66748	3.10913	3.56935	3.01161	1.23361	3.16488	2.07823	1.94187	1.89604	3.12755	2.79781	3.88817	1.29492	1.23826	1.76905	1.85964
GH_A05G0135	0.925141	salmon	Monogalactosyldiacylglycerol synthase 2, chloroplastic	0.886357	19.0843	6.31931	2.45073	0.708874	0.476424	0.942065	20.068	10.2178	1.62936	0.97467	0.630569	0.768261	19.2923	12.2252	2.54016	0.833101	0.695711	0.801705	10.7451	10.5866	2.0644	1.0041	1.00569
GH_A13G2079	0.980578	salmon	Protein of unknown function, DUF599	3.72338	19.9141	5.44495	6.15543	2.05021	2.6301	2.23227	17.5857	5.15765	2.85467	2.55537	2.53284	2.37185	14.3652	6.43809	2.29579	1.38577	1.64706	2.94951	19.4959	4.94745	3.41304	2.1739	1.27035
GH_D01G0926	0.930069	salmon	BTB/POZ domain-containing protein At1g55760	5.23165	16.8727	6.17949	4.81753	4.49204	3.61162	4.47406	16.1306	10.1169	4.42998	3.70902	5.03124	5.60764	17.0017	11.1031	3.91127	2.99533	3.82412	4.51435	10.2833	10.3968	4.97374	3.04254	4.08782
GH_D12G1588	0.934702	salmon	Fasciclin-like arabinogalactan protein 9	8.37958	28.6437	7.54434	13.8242	7.54367	6.34761	7.56709	22.3704	7.36326	9.52408	7.42604	6.36897	7.8459	20.8405	16.4925	9.81749	8.43358	9.6254	9.12435	24.4635	10.9021	9.45848	8.66786	8.7481
GH_A05G2070	0.91693	salmon	Transcription factor MYB44	1.0892	3.01995	1.09071	1.02151	0.457271	0.716618	0.917419	2.85724	0.920645	1.13953	0.500946	1.0489	1.01656	3.05318	0.264735	0.663395	0.343439	1.06665	1.1409	2.8227	0.335085	0.675521	0.349506	0.597118
GH_A09G1779	0.953885	salmon	18.2 kDa class I heat shock protein	5.5348	20.3992	7.81151	8.28877	5.33406	3.34837	3.45109	13.7463	7.60997	5.9267	5.84185	3.98279	5.48211	18.4283	8.77666	7.16434	5.34499	5.48547	3.7422	17.8706	6.95241	5.94126	5.04117	3.45471
GH_D11G2703	0.927883	salmon	DC1 domain-containing protein	0.465263	3.63204	1.14511	0.801576	0.304362	0.427268	0.536234	4.69431	1.84751	0.601971	0.566152	0.538712	0.51958	2.75528	2.51564	0.988684	0.192848	0.282736	0.680451	2.99438	2.14109	1.25928	0.369185	0.558382
GH_D11G2705	0.799891	salmon	Expansin-A15	3.05946	7.02785	2.54292	4.53882	2.30211	3.44556	1.91364	4.8306	1.62681	3.57449	2.29114	3.09131	3.82487	6.91531	1.53354	2.55475	1.30641	2.72535	3.55773	6.22226	1.38798	2.5816	1.048	1.94701
GH_D07G0939	0.908874	salmon	Probable tyrosine-protein phosphatase At1g05000	4.08284	63.1486	20.0986	7.97549	3.85621	2.46947	5.21603	61.4398	29.9276	6.81994	5.37402	2.94366	5.16446	47.2076	39.9781	9.31954	4.2104	1.9152	4.03311	26.6948	29.5108	7.84861	5.9058	3.59676
GH_D05G3276	0.824369	salmon	Xyloglucan endotransglucosylase/hydrolase protein 22	0.887016	3.99298	0.618082	1.25069	1.64112	0.500462	1.13298	2.96375	1.33305	0.608691	0.782511	0.816634	0.884656	1.35657	0.587679	0.607233	0.471532	0.790251	0.891796	2.02045	0.43701	0.515533	0.249721	0.681304
GH_D07G2563	0.930967	salmon	Glycerophosphodiester phosphodiesterase GDPD2	10.2412	55.5438	20.1881	18.1341	8.29822	17.1831	11.5777	56.1157	24.7941	15.7877	7.50037	14.7364	15.3041	42.1329	26.7947	18.8278	16.5617	20.3441	17.0445	34.0611	23.0414	18.2243	13.5788	18.9398
GH_A03G1488	0.853716	salmon	Uncharacterized membrane protein YuiD	6.05824	16.6803	7.97773	5.21512	5.55542	3.69881	6.07731	16.1505	11.8398	5.33549	5.08331	3.82489	8.40382	14.8834	10.0743	4.01177	5.58391	4.11155	6.35361	7.54807	11.2528	3.67096	5.60071	3.92088
GH_A01G0551	0.766631	salmon	Basic leucine zipper 61	7.3706	45.7312	14.5504	33.0819	13.1047	15.0105	7.73246	45.3683	12.6104	30.7184	21.3239	20.0538	6.29267	34.709	16.9818	21.7126	12.0128	22.1196	8.36035	29.4585	12.1888	18.224	13.54	18.6451
GH_A11G3426	0.911937	salmon	WUSCHEL-related homeobox 11	2.06223	6.9465	3.28034	2.22792	1.65794	1.51162	1.70834	4.54964	2.01963	2.22094	2.2567	2.2521	1.72525	5.24409	1.4881	1.73082	1.33587	1.98117	2.53419	5.31086	2.18362	2.36973	1.6223	2.58061
GH_A12G2002	0.849449	salmon	3-oxo-Delta(4,5)-steroid 5-beta-reductase	3.48885	10.8385	5.41286	7.41863	2.39609	2.1456	3.88963	9.4154	6.562	6.35587	2.1801	3.96434	5.74942	9.83315	4.77136	6.76855	2.77937	3.75135	3.02943	6.88395	3.25032	5.0374	1.89557	2.95779
GH_A06G2417	0.898814	salmon	Auxilin-like protein 1	0.866272	4.33575	1.54551	1.76715	0.989507	1.22153	1.8765	3.76365	1.07468	1.91425	0.971217	1.88158	1.7943	3.73582	0.965523	1.49065	0.742894	1.65041	1.24419	3.38775	0.934008	1.66041	0.928281	1.26991
GH_A03G0977	0.932882	salmon	Precursor of CEP5	0.001	2.02841	0.063817	0.001	0.001	0.001	0.195736	2.45854	0.13823	0.001	0.001	0.001	0.339905	3.1569	0.0667803	0.0710597	0.001	0.001	0.269689	2.5378	0.268924	0.0630374	0.001	0.001
GH_A13G1745	0.872617	salmon	Basic leucine zipper 61	1.75013	9.00719	2.75371	5.46031	2.23406	2.32515	1.57838	10.4437	3.43956	4.60426	3.58771	3.15457	2.26791	6.63662	4.11944	4.19071	2.78319	3.7641	2.14636	5.8169	2.79773	3.67995	2.40515	2.88715
GH_A01G0371	0.893339	salmon	Gibberellin 2-beta-dioxygenase 1	3.20109	11.029	4.67888	2.23632	3.2824	1.0606	4.99698	7.29485	3.67731	1.42586	1.6909	1.02326	3.04954	9.60177	2.76861	3.08931	1.31227	2.93979	4.48044	7.30847	1.8364	2.11733	1.7308	2.15486
GH_A05G0162	0.85307	salmon	SPX domain-containing protein 1	3.42431	38.0491	15.1601	6.11752	2.14492	2.06116	4.6794	42.0747	25.3558	4.74547	2.60615	1.84408	4.67467	39.1346	40.8334	7.29991	2.97312	2.25859	2.81309	24.7579	28.3345	5.91044	4.50183	2.53599
GH_A05G1890	0.956938	salmon	Purple acid phosphatase 2	10.7411	61.5751	24.8766	11.922	7.974	8.44854	13.58	65.9112	31.8658	10.7894	7.42774	8.68795	12.8004	60.4613	31.8935	12.9276	7.21887	8.92155	10.6761	35.7014	25.1343	11.6704	7.98592	8.86847
GH_A03G1379	0.949414	salmon	MLP-like protein 31	0.971717	9.72477	3.34212	2.78946	1.91277	0.751845	1.17993	10.2672	1.88682	1.98972	1.30648	0.806826	1.14105	6.07407	2.36065	1.08493	0.857946	0.526986	0.717426	5.54525	0.879359	1.25747	0.661425	0.757226
GH_A07G0412	0.907102	salmon	SPX domain-containing protein 1	5.40611	52.6681	15.4834	8.56697	3.73858	3.64555	5.9788	56.4981	24.8522	7.09816	4.33654	3.71473	5.12633	54.2819	36.365	9.6772	3.89497	4.57093	4.34277	31.0386	39.1032	7.79698	5.77863	3.51042
GH_D12G1324	0.873178	salmon	Cytochrome P450 78A6	1.8523	3.58928	1.59853	1.23521	0.699479	0.580321	1.18737	4.51353	1.56082	0.854558	0.8652	0.679578	1.83432	2.52551	1.66152	0.969314	0.567807	0.472391	1.85817	1.8876	0.943779	0.84077	0.398951	0.504709
GH_D03G1875	0.832525	salmon	Expansin-like B1	2.81734	4.35888	1.20601	1.02957	0.425866	0.0770157	2.15433	6.86716	2.22378	0.815881	0.998338	0.17081	2.44953	3.99567	2.69285	0.490869	0.661323	0.161265	0.87829	1.98325	1.13298	0.339218	0.320511	0.191358
GH_A04G0570	0.932034	salmon	Zinc finger protein CONSTANS-LIKE 4	4.62125	7.76526	3.61768	3.2638	2.53776	2.35057	3.78484	7.68661	3.34921	2.62316	2.08593	2.347	4.35622	7.70472	2.74465	2.62099	2.58397	2.22855	3.39178	8.56713	2.86932	2.96803	2.62586	1.81414
GH_A05G0056	0.749994	salmon	Xyloglucan endotransglucosylase/hydrolase protein 22	0.564721	14.4954	1.02561	2.49031	1.49872	0.629032	0.948785	13.6012	1.09943	1.52409	1.71807	1.01816	0.258065	1.85757	0.454271	0.830707	0.706966	1.11769	0.473167	1.77399	1.10587	0.48565	0.920699	0.644791
GH_D11G0024	0.810953	salmon	Purple acid phosphatase 17	0.355502	68.7019	25.1628	5.00431	0.811369	0.449572	0.199081	74.0189	45.4533	4.53653	1.20154	0.408924	0.431649	78.2743	84.2773	11.2684	3.34313	0.555246	0.146993	45.3377	61.5027	7.93794	6.72059	0.728406
GH_D05G0361	0.85202	salmon	Remodeling and spacing factor 1	18.8225	86.0337	38.2369	23.8451	17.9743	23.6136	14.793	88.4101	53.2524	21.3278	16.521	18.9948	12.8155	83.9419	83.24	29.358	20.1105	21.3561	11.1255	48.2679	54.0392	24.5789	17.7913	20.1372
GH_A05G1017	0.94486	salmon	Protein NRT1/ PTR FAMILY 2.7	0.402378	1.34301	0.336598	0.200908	0.0269687	0.0609618	0.428978	0.936298	0.204344	0.0970957	0.0805516	0.122985	0.350267	1.04443	0.215959	0.0501827	0.0137996	0.0612717	0.273065	1.05621	0.205356	0.142487	0.0696224	0.0685311
GH_A12G2186	0.882292	salmon	Putative glycerol-3-phosphate transporter 1	2.81664	17.9909	6.86966	2.43162	1.65826	0.933097	1.97188	18.3554	9.21477	2.14717	1.48971	0.941919	4.67759	24.619	14.8667	2.68106	2.28729	1.32746	3.00999	13.1205	15.2416	3.38394	2.68857	0.870478
GH_A05G2621	0.869179	salmon	Precursor of CEP8	41.1296	200.956	87.4543	83.6974	81.5797	66.9367	33.1632	195.308	77.2959	74.8498	97.6101	81.976	22.6094	147.458	56.4473	71.609	71.2221	53.5208	34.5769	126.586	71.82	74.5395	60.6278	47.5957
GH_D01G1101	0.728556	salmon	Protein GDAP2 homolog	1.7842	11.2512	4.85143	4.82519	4.74989	5.57276	2.0121	11.0996	7.58577	5.55206	3.09206	5.25043	3.06066	18.1508	14.7622	8.02998	5.83153	4.22597	2.08212	12.872	10.9244	8.1129	6.70477	4.26324
GH_A11G0233	0.970321	salmon	dehydrin family protein	7.51796	27.3588	9.57416	10.4935	6.53596	4.28362	8.161	25.4214	8.68728	9.81618	8.33586	6.60452	9.00172	21.7122	7.59049	5.33567	2.86517	3.35122	7.4001	18.4809	8.45663	4.95792	5.27756	4.59877
GH_D08G2442	0.911293	salmon	Lecithin retinol acyltransferase	3.08548	16.8875	7.64037	8.78654	8.74607	5.26009	2.46712	16.065	7.95281	7.57004	6.68258	6.11223	3.02719	14.83	8.85456	7.10663	6.59299	5.56886	2.80598	16.6278	6.3272	5.17257	5.13992	4.93008
GH_D08G2324	0.865059	salmon	Galactinol synthase 2	0.866411	5.02011	2.1216	1.36391	0.882761	0.503001	1.09503	4.41253	3.80213	1.297	0.794111	0.706393	1.25424	8.46113	4.3285	1.67612	0.850996	0.615507	1.14262	4.24587	2.90736	1.75375	1.04315	0.889841
GH_D13G2394	0.878828	salmon	Transcription factor bHLH146	7.89342	13.8921	6.04398	5.53934	3.46657	4.31227	6.72853	13.7433	6.90812	5.56145	4.62098	6.71405	7.51309	17.888	8.22544	6.80685	5.9717	8.36161	8.02338	20.6733	7.10939	6.64921	4.12289	4.62194
GH_D05G3556	0.816473	salmon	sequence-specific DNA binding transcription factors	7.81393	43.0488	16.2978	26.0079	12.0949	5.52516	8.46781	37.1149	9.45857	17.2267	14.8577	6.06567	6.61142	27.5519	11.8328	9.48641	6.70085	12.2899	2.4121	15.2293	6.79922	12.3989	10.1089	7.2962
GH_D07G2348	0.778293	salmon	Probable inorganic phosphate transporter 1-7	0.822853	3.10675	1.35479	1.38032	0.599248	0.505953	0.394266	2.95452	1.76309	0.640008	0.354196	0.439395	0.9209	1.95144	2.53712	0.604139	0.279608	0.638192	0.839553	0.974608	2.3551	0.46988	0.344366	0.520339
GH_D05G1732	0.823504	salmon	15.4 kDa class V heat shock protein	3.24832	11.6797	2.41078	8.80683	1.78487	3.02551	5.21771	14.4153	3.12849	7.86595	1.57482	3.58773	5.05633	10.0716	3.6867	7.03221	1.23013	3.00175	5.30428	13.6752	2.80147	7.86235	2.19188	4.04133
GH_D02G1605	0.819261	salmon	Protein LAZY 1	2.10518	3.73891	1.40881	1.10125	0.542417	1.17223	1.45746	2.31955	2.22105	0.716293	1.46948	1.34125	1.55668	1.94843	1.65748	0.833765	1.00681	0.736472	1.1635	2.80358	1.0441	0.957012	1.01936	0.880188
GH_A02G1843	0.966623	salmon	Precursor of CEP6	0.0388719	0.971853	0.001	0.0826225	0.001	0.001	0.164762	0.961628	0.12696	0.001	0.001	0.001	0.121138	1.08498	0.238878	0.0808138	0.001	0.001	0.168429	0.823434	0.0855863	0.001	0.001	0.001
GH_A02G1842	0.931009	salmon	Precursor of CEP6	0.0782266	2.03226	0.001	0.0439527	0.001	0.001	0.0418026	2.05591	0.126676	0.001	0.001	0.0475369	0.16496	2.75668	0.367787	0.001	0.001	0.001	0.001	2.95174	0.001	0.001	0.001	0.001
GH_D07G2413	0.935722	salmon	U-box domain-containing protein 40	0.414257	1.94386	0.598644	0.363697	0.327885	0.272167	0.559671	1.48617	0.725425	0.647329	0.527459	0.180335	0.715405	1.25665	1.04257	0.246191	0.503913	0.274671	0.477844	1.57341	0.774212	0.451042	0.513425	0.421459
GH_D11G2422	0.917635	salmon	WAT1-related protein At5g64700	0.485751	1.97625	0.748768	0.3062	0.373536	0.262343	0.620444	1.27674	0.86688	0.365389	0.147789	0.420298	0.794475	1.31101	0.44461	0.206791	0.252773	0.51463	0.602201	1.41714	0.684959	0.415687	0.234841	0.174817
GH_A01G1788	0.798788	salmon	Amino acid permease 2	0.941977	1.76929	0.716146	0.499813	0.518303	0.56425	1.05694	2.08461	0.895463	0.772686	0.562227	1.17667	1.29209	2.51218	0.560988	0.874114	0.642115	0.760319	1.82666	2.81619	0.788459	0.649021	0.61633	0.709171
GH_A06G0159	0.927874	salmon	Precursor of CEP6	4.57322	49.7769	14.714	10.2473	9.85303	3.5246	4.45932	46.5003	15.35	6.93272	6.59748	5.00291	2.36162	29.1336	9.85668	9.01029	6.24746	3.58843	4.42796	23.6117	17.0075	9.56175	10.4263	5.30494
GH_A01G1513	0.902983	salmon	Purple acid phosphatase 3	0.234836	4.1324	1.60935	1.41589	0.692231	1.19464	0.337785	3.66804	2.14265	1.01461	0.556603	1.07087	0.260859	5.17024	3.4663	0.887159	0.634906	0.652302	0.245524	3.81962	2.43919	1.01676	0.65414	0.562842
GH_D11G0488	0.967107	salmon	Protein RADIALIS-like 3	12.7671	35.7662	14.6812	16.6482	13.9761	7.08408	8.89088	32.3143	17.6235	12.376	10.0842	7.9073	14.3771	28.6718	14.8849	10.9828	8.95813	7.43712	12.7905	25.0067	12.0698	13.3169	7.64122	5.4778
GH_A02G2018	0.854574	salmon	Protein GDAP2 homolog	5.11337	26.4008	12.9683	9.76416	5.93899	4.72278	5.56677	27.913	17.6846	9.06327	5.39291	5.52519	6.69378	32.494	29.5468	11.7919	5.95165	5.76485	5.41656	19.594	18.3159	9.72179	7.93072	6.34993
GH_D13G1593	0.869701	salmon	Tryptophan synthase beta chain 2, chloroplastic	2.35746	5.12295	2.3772	0.842495	1.23017	0.856655	2.06708	5.96026	2.27837	0.781559	0.991165	0.944279	2.6768	5.14134	2.07329	1.08873	1.69225	1.74719	4.19818	4.67934	2.57694	1.06666	1.44937	1.53296
GH_A03G1944	0.892819	salmon	Protein EXORDIUM-like 5	20.0733	63.9079	19.8284	26.7533	20.1315	14.0469	14.1013	52.4188	16.0664	16.0078	17.9474	14.9313	18.3203	36.9079	19.0539	20.8361	16.1422	21.6651	22.7241	36.3774	16.1066	23.4342	15.974	19.5878
GH_D11G2142	0.951057	salmon	Acyl-CoA-binding domain-containing protein 3	2.00895	9.507	4.48077	3.69628	2.35443	4.14643	2.81338	9.67564	4.49202	2.66956	2.97046	4.41347	2.19496	8.79097	4.35889	2.45363	2.22743	2.83208	2.40185	7.57179	4.11807	2.36009	2.29644	3.24756
GH_A05G3249	0.790833	salmon	Xyloglucan endotransglucosylase/hydrolase protein 22	0.736956	4.11667	1.18415	0.632674	1.28308	0.415867	0.7012	3.02868	1.39426	0.443985	0.717632	0.700539	0.505197	0.988865	0.685379	0.409333	0.259904	1.16143	0.659078	1.52423	0.3625	0.330116	0.457515	0.466536
GH_A11G0947	0.933361	salmon	Ferric reduction oxidase 2	0.675957	2.71476	0.79276	0.593943	0.134086	0.0879293	0.882423	2.52352	0.826131	0.243111	0.0864819	0.0930346	0.830544	2.38993	0.427041	0.151637	0.148064	0.276288	0.795304	1.37692	0.193362	0.2421	0.137284	0.0579756
GH_A05G0356	0.839721	salmon	Remodeling and spacing factor 1	3.25323	15.8289	4.91601	2.73609	3.45074	2.904	1.67967	12.7714	7.50835	2.44048	3.41786	2.27711	2.3823	15.3328	13.7969	4.92004	3.43987	3.93664	2.06848	8.1971	9.59113	3.55789	3.27849	4.48257
GH_D05G3558	0.863332	salmon	Oxygen regulatory protein NreC	1.86618	25.1576	7.94785	14.8336	6.38082	2.33074	4.5875	32.7677	6.55271	8.67814	7.25169	4.56698	1.62025	12.7098	5.55781	3.03158	2.85931	3.15298	2.26653	16.1434	4.32672	7.91352	4.7064	2.62359
GH_D04G0892	0.969057	salmon	cellulose synthase 5	1.55943	10.2128	3.88487	3.62711	1.00864	1.62417	1.36357	8.57269	3.74447	3.03488	1.44538	2.39872	1.24796	6.99509	3.33517	1.03038	2.13758	0.962215	1.64365	7.71606	4.04302	1.64569	1.4101	0.658458
GH_A12G1803	0.89236	salmon	Probable inactive purple acid phosphatase 1	0.645301	3.75738	1.69882	1.27565	0.775555	0.972833	0.430158	2.29388	1.64154	1.11484	0.531416	0.701282	0.653343	3.19229	2.158	0.924641	0.667163	0.817894	0.876474	1.84247	1.6169	1.01734	0.792852	0.80902
GH_A05G3024	0.821242	salmon	Probable RNA-binding protein ARP1	0.555241	4.75508	1.31038	3.32574	1.12022	1.23333	1.17748	4.69948	1.32354	3.50239	1.46521	1.65525	0.730992	4.41524	2.54368	3.30482	1.13546	1.47169	0.818498	4.25478	1.19078	1.8137	1.37398	1.8613
GH_D05G1736	0.729363	salmon	Drought-responsive family protein	0.523381	3.86726	0.730033	0.958799	1.59114	0.946968	1.11335	2.56885	0.740116	0.85157	0.767875	1.26519	0.830065	2.09522	0.464279	1.95725	1.03451	1.73195	0.794348	2.27628	0.775644	0.772336	1.07356	1.46027
GH_A01G1969	0.957141	salmon	Lung seven transmembrane receptor family protein	2.94761	16.8766	4.33208	2.99435	1.77798	2.11819	1.41441	18.3989	4.91176	3.37371	1.76983	2.69804	3.03705	17.4221	4.9193	3.4103	1.56303	3.27455	3.02625	10.0738	6.51021	2.25344	2.72794	3.3177
GH_A11G1479	0.948092	salmon	Transcription factor bHLH62	1.52101	4.80838	1.39228	1.93483	1.17541	1.04664	1.28991	4.54906	1.58669	1.87846	1.22857	1.141	1.57257	3.84403	1.67778	1.19457	0.693096	1.0197	2.45953	3.86904	1.60187	1.92243	1.37458	1.69598
GH_D08G1363	0.914142	salmon	Aluminum-activated malate transporter 9	1.34059	2.77502	1.10506	0.828159	0.548718	0.564987	0.912588	2.19458	1.43864	0.736013	0.636539	0.342025	1.58483	2.87397	1.51116	0.376424	0.410349	0.644266	1.46155	2.53409	1.08886	0.505613	0.723661	0.535708
GH_D01G0594	0.939761	salmon	Metallothionein-like protein type 3	292.574	649.557	240.7	218.219	132.294	114.128	215.609	443.123	235.274	168.24	144.399	128.312	253.881	452.879	222.659	172.091	118.286	127.255	259.997	548.065	197.284	166.097	106.257	109.072
GH_D13G1657	0.918812	salmon	Mitochondrial substrate carrier family protein	2.97089	4.97296	2.47926	2.76519	1.16373	1.56425	3.15944	6.46253	2.9614	2.38731	1.24306	1.81498	2.2056	5.00001	1.96729	1.38433	1.029	1.35929	2.82963	5.26855	1.89882	1.13568	1.62875	1.85867
GH_A03G0476	0.808181	salmon	Zinc finger protein CONSTANS-LIKE 3	4.17614	7.37574	2.78596	3.05874	1.60424	3.02852	3.56063	6.9056	2.33682	2.8653	2.26139	2.94455	3.23662	5.1079	1.44409	2.48348	1.29125	3.05441	4.77376	7.68882	1.41843	2.73996	1.75901	3.28944
GH_A07G2362	0.908255	salmon	Auxin-induced protein AUX28	24.0589	40.6836	20.0095	20.1229	10.913	8.94417	23.5193	42.4956	23.9864	22.1066	13.7807	10.7209	28.0696	39.651	18.9636	13.3224	8.43101	6.85503	19.7971	36.1939	16.2492	14.4219	9.41419	6.25501
GH_A07G2092	0.830086	salmon	Probable tyrosine-protein phosphatase At1g05000	1.42229	16.8162	7.40033	3.78335	2.3837	1.75404	1.26036	20.3855	11.8348	3.18079	2.23746	2.62948	2.6479	23.9052	21.033	4.35567	3.03089	2.03105	3.3317	15.4811	17.2987	4.39661	4.53021	2.32175
GH_A07G1436	0.889461	salmon	Uncharacterized protein C24B11.05	7.93734	20.595	9.10555	9.15417	6.56886	5.57903	5.40939	13.9955	8.20438	8.57376	5.76389	5.80847	6.70047	19.4709	7.22904	10.8704	5.05607	8.33338	7.80488	21.6518	6.91946	10.9852	5.34022	7.82725
GH_D11G3248	0.978505	salmon	Metallothionein-like protein type 3	153.998	593.037	242.576	225.765	159.734	94.5454	131.097	512.324	268.766	194.162	151.934	128.639	121.701	476.764	255.98	195.503	144.287	120.117	182.95	583.725	250.13	188.512	133.637	109.231
GH_A05G1870	0.852251	salmon	Cytokinin riboside 5'-monophosphate phosphoribohydrolase LOG3	3.65027	12.2948	4.19027	5.46163	2.42508	3.84762	4.42034	10.4622	3.54717	4.04873	2.53493	6.24914	3.57144	8.89812	2.49623	4.56688	2.10812	5.80491	3.29586	9.25872	2.53026	4.03735	2.18962	5.58051
GH_D10G1573	0.809172	salmon	Purple acid phosphatase 23	0.432103	15.4162	5.91584	1.17226	0.786781	0.22041	0.354928	15.4631	11.4938	0.992524	0.900248	0.239811	0.417389	19.4166	17.7253	2.20988	1.83512	0.415989	0.289647	10.2892	14.0168	1.53581	2.48912	0.581398
GH_A01G2085	0.859214	salmon	Myb family transcription factor PHL5	0.546354	0.937731	0.121029	0.256009	0.32262	0.0956326	0.228811	0.920114	0.202952	0.213725	0.249009	0.15143	0.34911	1.08122	0.438331	0.0377286	0.138812	0.154314	0.67178	0.836552	0.0954068	0.22935	0.2573	0.0974722
GH_A05G1701	0.898838	salmon	15.4 kDa class V heat shock protein	5.19916	19.641	3.16587	11.8092	3.25609	2.66828	4.9886	29.8679	3.49506	7.90559	3.90261	2.76903	5.97033	22.711	6.02233	9.60889	3.99356	4.27336	6.49013	15.6204	5.92663	8.11582	3.2846	3.30525
GH_D03G0303	0.871236	salmon	Phytosulfokines 3	23.4186	41.2917	18.6169	25.7379	12.8949	15.7856	22.455	56.9624	22.2618	19.0179	14.0228	17.1827	18.0245	39.4725	13.2577	18.1805	11.5268	16.5929	13.5714	28.657	9.72924	18.3932	8.12478	12.528
GH_D05G2699	0.869321	salmon	Probable RNA-binding protein ARP1	1.38797	3.8751	1.6965	3.29545	1.1493	1.83723	1.64327	6.40668	2.6734	3.00487	2.3136	1.53326	1.82718	4.58431	2.21322	1.64015	1.58614	2.03454	2.17261	5.72685	1.59855	2.50055	1.63812	2.33475
GH_D03G0453	0.929487	salmon	Centromere protein J	11.8833	22.4149	7.81314	7.12907	3.79055	2.2027	7.92397	20.1475	10.0868	5.36984	5.12646	1.78237	8.78327	15.5837	6.96531	3.55719	2.27131	0.77081	8.10813	17.4805	6.98125	3.50536	3.51588	1.30508
GH_A13G1264	0.921919	salmon	Myb-related protein 1	2.91923	7.74505	3.54552	3.15148	1.68133	1.64684	4.14831	6.84934	4.05546	3.18568	2.41471	1.87139	3.89479	6.65111	2.29547	1.77247	0.790457	1.09736	3.57964	7.06093	1.85977	1.95823	0.643333	1.42707
GH_A13G2119	0.868128	salmon	Carboxylic acid transporter protein homolog	0.78961	7.05129	1.35828	1.18865	0.192047	0.101865	0.636609	4.33201	1.48734	0.754924	0.398238	0.207644	0.543268	3.67377	0.97051	0.792486	0.612218	0.201789	0.305534	0.989259	0.449528	0.0536789	0.20143	0.001
GH_D05G1928	0.955004	salmon	Purple acid phosphatase 2	16.1109	86.7072	33.6842	17.8594	13.1936	12.4133	15.9978	93.4726	46.9255	16.5867	11.9391	12.8614	18.6771	76.4405	42.3143	18.8512	11.2846	13.2426	14.5871	47.3936	31.3157	16.154	10.6981	13.7374
GH_A02G1696	0.880468	salmon	Probable trehalose-phosphate phosphatase J	1.33271	3.96011	1.33322	2.08349	1.28388	1.61328	1.73579	4.75461	1.89508	1.95404	1.17083	1.37195	1.98532	3.2667	0.557724	1.22854	0.922916	0.799396	1.62309	2.78892	1.01668	0.812102	0.661243	1.10256
GH_D01G1602	0.897572	salmon	Purple acid phosphatase 3	5.12437	37.1442	14.743	12.2816	9.48003	12.4029	5.47829	38.7604	21.8958	12.7338	10.1959	16.1292	4.57291	43.1895	26.1552	12.074	9.88	10.5364	4.12854	24.9075	20.221	11.3067	10.2116	9.47337
GH_A10G0849	0.880601	salmon	NAD(P)-binding Rossmann-fold superfamily protein	1.99742	15.7167	2.84119	7.47739	3.09103	2.61801	1.25555	13.4753	2.75809	6.74375	3.486	1.93367	1.65398	11.9826	6.04827	4.73537	4.69411	4.16637	1.74958	10.0856	4.28749	6.22013	5.17165	3.48474
GH_D03G1553	0.964479	salmon	Potassium voltage-gated channel subfamily A member 2	10.9089	41.9692	14.9076	11.736	3.71828	1.95819	9.29743	44.3766	23.9628	11.8458	9.44753	4.70877	7.30416	29.3729	14.5681	6.59248	4.33034	3.06169	16.0034	38.4827	14.4929	8.25078	4.03375	1.80806
GH_D01G2067	0.891466	salmon	Lung seven transmembrane receptor family protein	4.94877	29.0742	8.46783	6.46478	5.20094	11.0257	4.43532	28.5281	11.4424	6.85553	5.345	10.229	2.82828	29.2928	9.60854	11.1972	8.0625	10.939	4.31215	20.1622	9.82751	9.60914	6.23128	12.6579
GH_D08G1723	0.907944	salmon	Protein DETOXIFICATION 43	1.95139	12.0114	4.28347	5.12135	2.3659	4.09622	2.16092	11.4516	4.06211	3.51232	3.62965	7.04133	2.23218	9.9698	3.14766	3.63192	2.36536	3.60969	2.50189	11.035	2.45771	3.90307	1.47421	3.15863
GH_D08G2162	0.920548	salmon	Pyruvate kinase isozyme A, chloroplastic	1.00984	4.61989	2.07707	1.0866	1.03844	0.521287	1.04959	4.193	2.58176	0.89311	0.851687	0.631663	0.958793	3.40289	2.74255	1.25634	0.709642	0.419714	0.709645	2.28701	2.00519	1.03313	0.674445	0.402677
GH_D09G1395	0.799094	salmon	Peroxidase 53	4.65174	10.0823	4.63052	4.30954	3.6664	2.37353	3.61361	9.97865	7.93707	3.74212	4.52402	3.67995	4.11121	10.0703	9.75247	3.54404	3.44237	3.51996	4.89562	10.3499	12.1204	4.07283	4.35248	2.61492
GH_A06G1926	0.910613	salmon	WAT1-related protein At2g39510	0.602627	2.16614	0.584282	0.710658	0.446536	0.210772	0.716717	2.84605	0.83388	0.651653	0.558651	0.275256	1.4047	1.79648	0.456671	0.326974	0.444345	0.439249	1.08384	2.46706	0.703747	0.573438	0.477416	0.297871
GH_D04G1421	0.814972	salmon	Sulfoquinovosyl transferase SQD2	0.156384	14.233	3.99068	0.713533	0.540637	0.166243	0.001	10.8319	9.12695	0.427463	0.418754	0.001	0.0554725	11.7124	10.571	0.88093	0.0557112	0.001	0.110587	4.65911	9.91129	0.229916	1.1177	0.107132
GH_D07G1852	0.92112	salmon	Probable tyrosine-protein phosphatase At1g05000	7.04587	24.2508	10.7226	5.32558	5.63636	3.53823	4.75567	22.3361	13.6507	4.9598	5.24009	4.08521	6.93327	21.0202	16.9285	5.82285	4.32517	4.07181	4.93337	13.5405	12.6769	4.8771	3.74367	3.85684
GH_A12G1140	0.898018	salmon	Cyclin-U4-1	2.4793	7.01525	3.23332	5.03702	2.33483	2.25289	2.60798	8.75141	2.4346	4.67063	1.82877	1.74069	1.83848	10.468	3.28005	3.24789	2.60847	2.89974	3.4371	10.7702	3.55779	3.23387	2.34787	2.43274
GH_D09G0826	0.92593	salmon	Protein of unknown function, DUF584	0.561295	1.72684	0.152822	0.112411	0.001	0.001	0.631699	1.92565	0.159689	0.001	0.001	0.001	0.555835	1.76457	0.149789	0.0831251	0.001	0.001	0.573464	1.76261	0.148846	0.247886	0.001	0.001
GH_D13G2059	0.943724	salmon	Protein of unknown function, DUF599	5.19657	27.8205	12.4766	12.8654	9.36599	5.94258	4.2209	27.0342	12.7901	11.0964	11.5331	7.65713	4.08305	23.7944	12.2231	7.91483	7.35106	5.40818	6.4103	27.9646	16.662	8.78586	8.38074	4.16388
GH_A10G0709	0.932784	salmon	Glycerophosphodiester phosphodiesterase GDPD1, chloroplastic	14.8539	175.837	47.5528	37.2837	17.7013	25.8297	18.4357	177.723	82.3765	35.2092	15.8519	23.3819	15.9844	180.163	107.789	45.8636	18.9027	25.9662	12.377	92.7229	73.2335	34.9463	21.9151	24.1707
GH_D06G2278	0.708881	salmon	Auxilin-like protein 1	0.125891	0.910355	0.345832	0.429897	0.179843	0.461349	0.33618	1.23726	0.323337	0.791421	0.310375	1.0329	0.335645	2.51079	0.138701	0.483827	0.130038	0.599529	0.289411	1.73662	0.0989272	0.573237	0.114187	0.721679
GH_A12G1843	0.854667	salmon	Ribonuclease 1	0.0269325	1.82069	0.144505	0.001	0.0267078	0.0523874	0.001	0.966001	0.173052	0.0278466	0.0817014	0.145906	0.0265914	1.17232	0.0271115	0.0798283	0.112497	0.0285643	0.0556846	0.245307	0.161462	0.0261374	0.001	0.0811898
GH_A12G2544	0.87718	salmon	receptor like protein 53	19.0541	39.3966	20.3512	14.206	7.34563	2.06814	14.6036	36.6713	18.28	10.2391	7.44039	1.85947	21.7729	29.3624	18.5577	9.83884	6.74547	4.26324	12.408	19.2272	15.3275	9.91522	6.72957	2.69713
GH_A12G1305	0.80748	salmon	Cytochrome P450 78A3	1.03369	2.20057	1.16621	1.27856	0.734416	0.636197	0.656072	2.76393	1.48588	1.09049	0.757735	0.60314	0.945156	1.33622	1.12603	0.936927	0.503314	0.456113	0.760641	0.89522	1.03817	0.898296	0.460657	0.319992
GH_A13G0069	0.774064	salmon	Expansin-A8	9.7591	19.098	15.8249	8.21593	6.44721	3.87879	10.5863	21.707	25.89	8.87991	9.7478	5.85615	10.4697	33.6665	25.3148	8.99331	9.86509	6.52016	6.50395	48.236	13.3784	8.19679	8.81415	4.37101
GH_D07G1995	0.730795	salmon	Receptor-like protein kinase FERONIA	0.437046	1.90063	1.27438	1.06964	0.932607	0.488141	0.423184	1.72966	1.13096	0.793189	0.720096	0.566692	0.237	0.948652	0.32909	0.309666	0.433173	0.419611	0.363433	0.755063	0.36728	0.391126	0.302314	0.479897
GH_D12G0672	0.793597	salmon	Probable NAD(P)H dehydrogenase (quinone) FQR1-like 2	0.672413	4.36217	2.10741	1.23394	1.60554	1.48207	0.540693	4.5078	2.45725	1.06322	1.63372	1.28599	0.510042	3.04306	2.43027	1.86128	1.28313	1.127	0.774063	1.76933	2.77109	1.30209	1.12205	1.80423
GH_A05G2010	0.722854	salmon	Acyl-[acyl-carrier-protein]--UDP-N-acetylglucosamine O-acyltransferase	2.44399	8.86137	4.08556	6.01139	2.843	2.47556	3.16868	10.4664	5.30471	4.39506	4.80379	3.94122	1.17579	4.72728	3.73477	2.47867	1.67004	2.25444	1.47102	2.7873	3.97426	2.87368	1.88015	2.84845
GH_A01G0089	0.726264	salmon	GTPase Obg	1.2504	1.52919	1.22174	0.277842	1.21668	0.782934	2.48172	7.28495	2.11228	1.91096	1.69805	2.83456	2.70609	7.32831	2.66313	1.27522	1.65591	0.616805	3.81891	9.08326	2.05882	1.17194	1.22593	0.336875
GH_A06G0631	0.843136	salmon	Cysteine/Histidine-rich C1 domain family protein	2.00459	6.63226	2.83824	1.55293	1.35241	1.36033	2.40529	6.12538	3.33163	1.24248	1.1618	0.94132	2.39808	5.60422	4.74122	1.58501	1.83739	1.11206	1.89664	2.18162	3.61812	1.23273	1.61666	0.647336
GH_D07G2016	0.722461	salmon	Receptor-like protein kinase FERONIA	0.435131	0.774418	0.420969	0.471206	0.322227	0.331176	0.314534	0.716422	0.42161	0.462713	0.53769	0.302922	0.707209	1.22406	0.721882	0.361435	0.285059	0.375381	0.8233	1.71903	0.801434	0.468904	0.401888	0.311137
GH_A12G1853	0.833843	salmon	Transcription factor PRE5	9.30639	25.5928	17.9394	5.95885	0.867956	0.568224	8.74671	21.8039	24.1577	7.68025	1.78311	0.707499	15.3623	33.3499	28.4279	4.67836	1.03039	0.298596	7.53797	28.8708	12.5328	5.00954	1.47088	0.221615
GH_D02G1960	0.758768	salmon	Chemotaxis response regulator protein-glutamate methylesterase of group 1 operon	7.41414	16.8227	12.4604	4.34633	6.22454	3.15548	5.44523	10.9463	9.10518	5.06193	6.58569	6.20681	10.2111	14.0855	16.3933	3.91887	7.11476	3.03012	8.84727	13.7309	10.6379	3.97622	4.94549	3.70347
GH_D13G0329	0.777892	salmon	Transcription factor RADIALIS	1.61103	8.87415	8.49572	3.03129	3.10831	1.23936	0.578743	4.67022	3.55636	3.62578	2.64469	1.51918	1.90906	7.23379	4.11314	2.21379	0.512732	1.08634	1.61224	5.29494	1.4878	1.486	0.241537	0.934332
GH_A10G0251	0.875068	salmon	Dof zinc finger protein DOF5.4	4.03239	8.76762	5.23233	2.24069	2.74454	1.10867	3.52728	7.25842	5.75128	1.73063	2.62932	1.85427	4.34029	9.64669	6.10396	1.147	1.44417	1.24989	5.49994	11.9173	4.59582	1.06893	1.86445	1.34308
GH_A11G3270	0.784339	salmon	Basic leucine zipper 61	0.39774	6.0931	3.03222	0.595688	0.745333	1.00641	0.210131	5.37248	4.012	1.25463	1.51463	0.832836	0.396594	4.78096	6.19455	1.12305	1.30544	0.548336	0.433796	4.75188	5.77269	1.06047	1.28877	0.474804
GH_A02G1576	0.894829	salmon	L-ascorbate oxidase	1.78204	3.69162	2.17128	1.04804	1.10814	0.724151	1.52323	3.02465	2.40717	0.955151	1.1137	0.966641	1.91925	2.67387	1.69806	0.749662	0.801583	0.588172	1.87985	3.11507	1.28183	1.10997	1.20851	0.911661
GH_D07G2071	0.804778	salmon	Probable tyrosine-protein phosphatase At1g05000	0.469505	7.84249	3.91426	2.35748	1.68936	1.63459	0.590637	15.3391	9.71826	2.71002	2.70757	2.68907	0.822408	10.922	10.077	3.29804	2.4087	1.73257	0.489291	7.02039	6.57942	2.37264	2.80951	1.53167
GH_D02G1890	0.817928	salmon	Glycerophosphodiester phosphodiesterase GDPD1, chloroplastic	0.934314	6.45857	3.52651	2.62022	1.63178	1.39172	1.18569	7.00032	4.22871	2.18438	1.33995	1.31786	1.48963	8.3246	7.42957	3.04536	2.10691	1.35901	0.765535	4.52302	5.32701	2.43364	2.21589	1.35191
GH_D01G0441	0.700201	salmon	Probable leucine-rich repeat receptor-like serine/threonine-protein kinase At3g14840	0.789129	2.24591	2.65132	1.47218	1.5541	1.01879	0.450091	2.08496	1.70149	0.946522	0.774862	1.12383	0.546462	1.88347	0.887025	0.473068	0.75917	0.872442	0.617424	1.78862	0.717808	0.83597	0.850712	0.86621
GH_D02G2420	0.744278	salmon	Auxin-induced protein 15A	3.72799	9.87183	4.31669	7.39378	3.73303	1.66224	2.24281	7.27995	6.25329	5.9686	3.7533	2.00457	4.40357	8.40799	11.092	6.88513	2.06904	1.77793	4.21682	10.4909	6.21946	5.93059	3.86118	0.765544
GH_D08G1982	0.708372	salmon	Root meristem growth factor 6	0.904053	4.42039	2.31436	1.85722	1.37915	1.65631	1.77101	4.15251	3.71541	3.36537	1.54574	2.37169	1.38379	2.57152	0.950435	1.88115	1.23301	1.56076	1.03393	2.62551	0.543242	1.81514	0.760737	0.913999
GH_D06G2185	0.768367	salmon	Auxin-induced protein AUX22	2.42085	6.29081	2.55255	3.34463	1.59854	1.15327	1.39132	4.96405	4.22974	5.08185	2.22551	1.53191	2.26472	6.22976	5.63807	4.10072	2.14145	1.26684	2.2424	7.40675	6.01565	4.39622	2.56583	1.44221
GH_A06G0244	0.885013	salmon	LIM domain-containing protein WLIM1	5.3476	15.0082	6.56188	7.14871	2.80369	4.03743	4.94269	9.26927	5.10057	4.84781	2.41451	2.85088	4.09829	13.2988	7.36859	4.94271	3.59928	4.48463	7.37947	17.3776	4.84083	4.76322	2.67259	6.00593
GH_A13G0189	0.914877	salmon	UDP-glycosyltransferase 91C1	3.06577	7.63494	4.51377	3.14046	0.881149	0.677471	4.32289	9.20266	6.69894	3.18618	1.39213	0.768809	3.07596	8.4935	4.95265	2.26635	0.764292	0.80245	3.82163	7.92484	4.07729	3.35393	1.22521	1.45131
GH_D08G1378	0.905953	salmon	1-aminocyclopropane-1-carboxylate synthase	2.33777	3.94153	2.01249	2.70463	1.5346	0.7064	1.70957	4.00099	2.85207	1.8316	0.945055	0.745179	1.91376	4.22965	2.68694	0.875032	0.796078	0.941387	2.35601	4.4234	2.55832	0.689321	0.974492	0.808677
GH_D01G0113	0.924128	salmon	Metacaspase-3	4.49993	10.8752	5.98187	4.58518	3.69394	4.62093	3.26338	8.85572	6.27983	4.24396	3.98064	3.48839	5.43632	8.62271	5.88306	1.9695	2.74573	1.8657	4.93086	8.88629	3.94768	2.66837	2.9488	1.4535
GH_D11G0473	0.882888	salmon	Histidine kinase 1	0.836759	1.53204	1.06051	0.659421	0.460888	0.397695	0.436447	1.29121	0.768325	0.544341	0.618788	0.571648	0.878145	1.20027	0.71821	0.336012	0.398892	0.31627	0.797841	1.53585	0.943643	0.241258	0.306938	0.24296
GH_A05G1259	0.946184	salmon	Acyl-protein thioesterase 2	6.02945	16.2359	8.69835	8.41593	6.99834	3.45761	3.89406	15.0125	9.86767	6.21917	5.68107	3.60677	7.20496	16.7531	10.2457	5.63837	6.38318	3.15617	6.05505	15.382	10.2199	6.10025	5.97246	3.38716
GH_D05G1256	0.968722	salmon	Acyl-protein thioesterase 2	7.32551	17.2277	9.32954	8.12702	8.14567	3.42276	6.03703	18.4469	8.28563	7.50313	6.83813	4.91408	8.23081	17.1289	8.74646	5.34882	5.1128	3.62357	7.06691	17.7203	7.44734	5.37542	4.94402	2.67535
GH_D12G2564	0.915288	salmon	cyclic nucleotide gated channel 1	37.9261	78.5536	45.0549	38.8514	27.2106	11.0866	32.836	89.5205	52.9338	41.3321	33.0773	13.1205	42.4498	63.1568	52.2665	35.6292	23.9992	17.6552	27.6638	64.853	45.5333	30.0778	23.9836	13.5534
GH_D03G1093	0.838024	salmon	myosin heavy chain-related	4.10629	11.3853	6.73016	6.17472	4.35073	0.947113	3.32153	7.87509	8.64758	4.2063	4.87068	2.14642	4.2314	7.07628	5.78737	3.19515	2.10668	3.06384	4.40373	10.9139	5.68329	6.21922	2.59331	1.86189
GH_A03G1982	0.804245	salmon	Metacaspase-1	1.05327	2.87963	1.35338	2.10819	1.39839	2.30135	0.695749	2.82235	1.70576	1.60511	1.7623	1.84227	1.17812	3.78236	1.17048	1.26326	1.23993	1.14593	0.685638	3.67773	0.812701	1.03914	0.962171	1.30336
GH_D03G0215	0.923397	salmon	Precursor of CEP6	0.001	1.70635	0.116155	0.0566111	0.001	0.001	0.001	2.389	0.625827	0.001	0.001	0.001	0.424658	2.72964	0.472573	0.001	0.001	0.001	0.11114	3.28874	0.320155	0.001	0.001	0.001
GH_A07G1751	0.709032	salmon	Ras-related protein RABA5b	0.147702	0.993759	0.551388	0.470139	0.181883	0.368295	0.462891	0.433701	0.317712	0.375949	0.152362	0.0911781	0.593062	1.13412	0.0289188	0.129771	0.0629758	0.248701	0.536401	1.33501	0.617695	0.329703	0.600259	0.18616
GH_D09G1728	0.959868	salmon	18.2 kDa class I heat shock protein	3.48102	19.6342	9.04533	7.64225	6.67758	5.89217	3.28726	19.3533	8.78206	7.38558	5.43548	5.86132	3.5795	18.7017	8.74803	3.78747	4.17013	3.20183	2.54064	14.5129	6.89465	3.82334	4.92571	3.75395
GH_D02G0419	0.87385	salmon	WAT1-related protein At4g08300	1.25893	7.13803	3.93565	3.94514	2.87118	2.73428	1.61425	7.70609	4.1657	3.17104	2.25405	3.51226	1.0799	7.62292	3.07785	4.65999	2.38331	3.46486	1.83102	7.56709	2.6726	4.52292	2.552	2.34538
GH_D03G0318	0.838406	salmon	Homeobox-leucine zipper protein HAT22	1.31804	2.14864	0.959083	0.47636	0.949969	1.03331	1.75373	3.19792	1.46058	0.890973	0.805014	0.849646	0.742022	2.39458	0.648699	0.512624	0.902093	0.885983	1.30057	2.71223	0.931292	1.18498	0.852605	1.08972
GH_A01G0459	0.815322	salmon	Precursor of CEP14	0.418918	1.64772	1.10434	0.001	0.001	0.001	0.277495	0.554228	0.001	0.001	0.0669868	0.001	0.0714852	1.91555	0.0649928	0.001	0.001	0.0724415	0.142509	1.16676	0.500283	0.001	0.001	0.001
GH_D07G1026	0.89695	salmon	Zinc finger protein CONSTANS-LIKE 4	0.587734	1.37089	0.314193	0.248517	0.239452	0.346341	0.837251	1.64316	0.286222	0.168574	0.0555533	0.189206	0.544866	1.25715	0.213633	0.0870787	0.111898	0.192325	0.221891	1.3912	0.241369	0.427158	0.10611	0.0808611
GH_D01G0528	0.880723	salmon	EP1-like glycoprotein 2	12.8651	25.7466	15.5869	13.1421	6.82782	6.25297	12.859	27.4143	22.0175	13.0807	6.48651	6.13683	10.5813	30.5145	14.1546	14.5303	7.54528	9.96488	12.4069	17.0921	9.68293	12.6732	6.61597	7.29316
GH_A02G1844	0.886089	salmon	Precursor of CEP6	0.001	0.78592	0.0487228	0.0474925	0.001	0.001	0.0451693	1.32038	0.139867	0.001	0.001	0.001	0.668611	0.951766	0.001	0.001	0.001	0.001	0.137343	0.857932	0.001	0.001	0.001	0.001
GH_D11G2223	0.801357	salmon	Uncharacterized protein At5g65660	3.41443	4.48782	2.51374	1.95689	1.69414	1.54772	1.808	3.20464	2.47686	1.22309	2.10583	1.75679	2.82292	7.0632	2.28268	1.04391	2.03372	1.57206	2.56025	5.9149	1.19841	1.46126	1.13718	1.58109
GH_A05G0796	0.933567	salmon	BEL1-like homeodomain protein 1	1.28533	2.91862	1.39673	1.31126	1.12267	0.943023	1.01197	2.45742	1.4168	1.17994	1.06592	0.746766	1.44441	3.60444	1.33654	0.909986	0.715655	1.16273	1.22748	3.06056	0.874854	0.970473	0.866072	0.938917
GH_A10G2214	0.833607	salmon	Protein NUCLEAR FUSION DEFECTIVE 4	0.518067	1.20268	0.442469	0.576568	0.39244	0.608741	0.552304	1.18161	0.602733	0.469201	0.329592	0.683922	0.348301	0.949341	0.326373	0.388886	0.247112	0.389734	0.28108	0.778967	0.131461	0.468598	0.406733	0.390326
GH_A05G2011	0.913652	salmon	Precursor of CEP5	0.127947	5.29239	0.359391	0.883086	0.135721	0.130858	0.326479	8.8652	0.904329	0.399033	0.135858	0.203823	0.403463	4.25135	0.256905	0.287027	0.0687745	0.132513	0.271941	3.41179	0.402738	0.0722805	0.130641	0.001
GH_A13G0170	0.91731	salmon	Cytochrome P450 714A1	2.56933	4.31612	2.21119	2.01435	1.22897	1.35289	2.76371	5.48302	3.95331	2.45351	1.91233	1.75585	2.33437	4.95974	2.16784	2.12816	1.70867	0.93498	2.28006	4.49611	2.28986	1.77687	1.33153	1.10556
GH_D03G0998	0.914644	salmon	Bidirectional sugar transporter SWEET7	0.159791	1.09576	0.452661	0.0531721	0.001	0.0264572	0.18049	0.792954	0.192623	0.001	0.0512355	0.001	0.209022	1.59415	0.311682	0.001	0.001	0.0261518	0.0268635	0.867299	0.160139	0.141579	0.0277339	0.0257075
GH_D05G3835	0.783333	salmon	G-type lectin S-receptor-like serine/threonine-protein kinase B120	0.309903	1.12583	0.78635	0.509314	0.519803	0.374421	0.403132	0.660469	0.447074	0.255199	0.240127	0.303767	0.254188	0.95066	0.312775	0.173602	0.319802	0.359332	0.189316	0.797029	0.250985	0.444948	0.283772	0.59577
GH_D05G2337	0.827386	salmon	Glycosyl hydrolase family 38 protein	0.322842	1.53657	0.911309	1.00564	0.472488	0.663951	0.5903	1.34004	0.646056	0.557764	0.220863	0.928057	0.367478	1.70778	0.220989	0.536959	0.306008	0.676655	0.37671	1.41103	0.185407	0.476266	0.30505	0.562006
GH_A05G0945	0.787635	salmon	Zinc transporter 1	0.58132	0.932369	0.686883	0.444615	0.154336	0.413567	0.71956	1.48909	0.555763	0.423664	0.399202	0.300491	0.742809	1.25049	0.308832	0.335952	0.483005	0.457314	0.282501	0.649552	0.219887	0.169915	0.119836	0.197407
GH_A12G0081	0.814374	salmon	Monothiol glutaredoxin-S1	2.10743	5.17716	1.16119	2.04736	2.50464	1.23916	1.67019	5.27079	0.831912	1.1208	1.06459	1.66737	1.6041	4.06403	0.318049	2.31747	1.79645	2.25128	2.00703	5.21736	2.15718	2.32753	2.08244	1.78232
GH_A01G2014	0.903407	salmon	Transcription factor MYB62	0.632701	2.43203	1.18743	0.742699	0.372185	0.46015	0.633904	2.01412	0.716259	1.06028	0.440366	0.988257	0.897288	3.61422	0.791926	0.518191	0.273163	0.444313	0.72538	2.36408	0.508642	0.490881	0.154865	0.573964
GH_D02G1662	0.801613	salmon	Uncharacterized membrane protein YuiD	5.27284	12.2178	6.84335	4.10675	4.71977	3.44486	5.61022	14.549	8.95398	4.27377	4.40237	3.72421	5.54425	12.5097	9.53825	3.14806	4.2242	3.04353	5.33979	6.52326	12.0274	3.32128	5.86449	4.73599
GH_D06G0103	0.896363	salmon	Probable galacturonosyltransferase-like 1	3.94717	7.22198	4.19393	2.50022	3.1576	1.72609	3.33165	6.98969	5.5437	2.81546	3.67281	1.96974	4.71691	7.55321	5.63895	1.7861	1.98523	1.79165	3.64841	8.3716	4.79926	2.36588	2.09314	1.68422
GH_D02G2487	0.862799	salmon	Auxin-responsive protein SAUR67	2.27188	5.86573	3.14106	2.95665	2.42022	1.73013	0.809184	5.62232	3.82249	2.41514	2.90386	2.48313	2.51486	6.67328	4.94565	1.08366	3.0649	1.37241	2.3231	6.04397	5.18725	1.95487	2.58078	1.15887
GH_D09G2123	0.882418	salmon	9-cis-epoxycarotenoid dioxygenase NCED6, chloroplastic	0.162756	1.16284	0.553494	0.274383	0.246026	0.158199	0.0554126	1.26816	0.961195	0.148814	0.293215	0.106356	0.368703	1.41106	0.849395	0.186876	0.480668	0.112068	0.125127	1.33025	0.879268	0.448492	0.436616	0.100044
GH_A02G1897	0.875438	salmon	UPF0496 protein At2g18630	1.14533	2.67533	1.6921	0.853706	0.873861	0.642867	0.995259	3.06852	1.51452	0.720178	0.705377	0.26352	1.08316	3.01608	2.3525	0.507217	0.396031	0.415191	1.86846	2.8685	2.32265	0.897324	1.03013	0.826363
GH_A01G0835	0.922676	salmon	Probable serine/threonine-protein kinase WNK11	1.57416	3.66649	1.99057	1.78103	1.2784	0.67048	1.43962	3.6953	2.13133	1.73628	1.36781	0.653481	1.56286	2.81892	2.417	1.19677	1.13655	0.823885	1.65674	3.65016	2.74406	0.906695	0.863535	0.920691
GH_A06G0119	0.792084	salmon	Probable galacturonosyltransferase-like 1	3.44078	5.19315	3.40568	2.31443	1.53895	1.01949	2.34872	4.0417	3.35817	2.02905	1.7593	1.11344	4.17079	5.85736	5.76182	1.58691	1.44217	1.40766	2.41987	5.13109	3.66545	1.46958	1.4688	0.845674
GH_A12G2771	0.768617	salmon	PAR1 protein	6.53824	19.2347	10.3658	9.53113	9.73604	6.32772	5.1258	14.4893	7.64891	5.33944	11.0972	6.10618	3.89114	16.0878	12.0534	4.77322	9.59151	5.66529	7.25362	25.2396	15.8131	7.64671	11.9106	8.11411
GH_A08G1527	0.950998	salmon	squamosa promoter binding protein-like 15	0.59624	5.14588	2.03216	0.849775	0.878341	0.18692	0.86919	6.30502	1.74614	1.14745	1.54454	0.682558	0.835805	5.14172	2.79724	0.80205	1.24115	0.664556	0.956777	6.89857	2.37181	1.382	0.74825	0.422117
GH_A10G1648	0.803741	salmon	Maltose fermentation regulatory protein MAL33	1.87572	5.0571	4.50457	1.88931	2.35141	1.04675	1.20126	5.79266	4.52987	2.11015	3.71022	1.92035	2.59849	5.73141	4.33425	1.28163	2.30083	1.34886	2.32548	5.17	5.47508	2.01538	1.5081	0.765806
GH_A08G2316	0.822415	salmon	Galactinol synthase 2	0.764346	2.63518	1.29979	0.784946	0.643997	0.325143	0.761632	1.90164	2.09117	0.679982	0.263974	0.164312	0.602195	2.59708	1.88999	0.487369	0.35257	0.224404	0.708868	1.40492	2.04876	0.560426	0.516079	0.0641927
GH_A13G1759	0.752055	salmon	EP1-like glycoprotein 4	0.413724	1.45132	0.555262	0.18365	0.252966	0.158382	0.505379	0.927196	1.56828	0.630389	0.0226663	0.0751112	1.13878	1.97233	1.32335	0.18895	0.023849	0.0687625	0.496664	1.04208	0.280725	0.257825	0.0218143	0.001
GH_D01G1227	0.895409	salmon	Protein MIZU-KUSSEI 1	3.12802	6.44906	3.47672	3.61067	2.43142	2.36032	3.68033	6.53001	3.80128	2.46716	3.09452	2.32495	3.93288	8.34608	6.15632	2.68615	2.66492	1.93808	3.36797	9.10968	3.83741	2.92568	2.81773	1.17911
GH_D05G0280	0.904758	salmon	ATP-dependent 6-phosphofructokinase 3	0.620558	1.62221	0.901505	0.676185	0.458698	0.241253	0.531254	1.70576	1.0253	0.613144	0.499809	0.388581	0.648226	1.87953	1.10825	0.460673	0.369805	0.329928	0.490717	0.932634	1.13344	0.414386	0.493651	0.342471
GH_D10G1752	0.87777	salmon	Phosphate transporter PHO1	0.287133	0.714132	0.528727	0.150891	0.145261	0.110067	0.238557	0.965902	0.542162	0.225285	0.101948	0.0812457	0.312162	1.05834	0.543309	0.145342	0.0434092	0.077587	0.394272	0.470738	0.342386	0.129213	0.146412	0.1148
GH_D07G2013	0.77875	salmon	Protein RALF-like 32	3.74838	6.25156	2.73041	1.72741	2.06356	0.92938	2.24271	7.14724	6.49933	2.23217	3.2226	2.04579	4.8124	7.11744	6.40817	1.23229	1.46623	0.884938	2.38398	5.90708	6.8596	1.90056	1.12268	0.327548
GH_A06G1786	0.93782	salmon	TRICHOME BIREFRINGENCE-LIKE 13	464.091	998.192	512.169	351.198	244.887	143.556	478.476	952.368	490.415	273.764	304.014	187.253	522.05	950.954	638.923	250.083	258.021	193.167	450.759	1173.95	470.623	301.093	234.646	189.238
GH_A10G2507	0.860422	salmon	7-deoxyloganetic acid glucosyltransferase	1.95774	2.57967	1.98789	0.883722	0.605726	0.523254	1.61425	4.02678	2.43721	0.942074	0.955636	0.995965	2.29276	4.19243	2.96405	0.896205	1.18892	0.865554	1.54433	3.70042	1.56806	0.981142	0.613094	0.449114
GH_D11G1738	0.833612	salmon	Probable LRR receptor-like serine/threonine-protein kinase At3g47570	0.842323	3.04441	1.87293	1.14641	1.15096	1.12368	0.745916	3.20622	2.81318	1.06385	0.783013	0.875338	0.934408	3.45737	2.72136	1.14321	0.82533	0.863983	0.849371	2.35866	2.86797	1.03723	1.12553	1.10747
GH_A05G0932	0.88293	salmon	DNA-directed RNA polymerase II subunit RPB7	42.9267	99.981	51.2269	34.379	28.2301	14.7844	28.2239	82.0608	48.7729	23.5604	24.0811	16.3784	39.7398	84.9098	69.1069	21.0386	19.3533	11.9611	46.9571	134.924	73.7583	27.4126	22.2221	13.1231
GH_D11G1632	0.777725	salmon	E3 ubiquitin-protein ligase COP1	1.33635	2.5709	1.32198	0.698404	0.847156	0.375549	1.19743	2.01839	1.26822	0.635612	0.986552	0.340184	1.50184	1.53725	2.28094	0.604853	0.410956	0.497267	1.22996	2.48198	2.0564	0.81181	0.496779	0.37899
GH_D12G2203	0.825784	salmon	Putative glycerol-3-phosphate transporter 1	6.80366	24.6387	14.6978	7.77987	6.30081	3.69363	4.53446	25.7772	17.5524	7.39582	6.49842	5.0206	9.31053	28.798	27.4853	9.45663	8.45757	5.43864	7.4105	19.8992	22.9101	9.89189	9.17456	4.55328
GH_D12G1419	0.958739	salmon	Probable pectinesterase 29	0.239954	1.50036	0.38998	0.122678	0.0169249	0.0861936	0.155542	1.63491	0.292148	0.0177929	0.0343821	0.001	0.598545	1.45928	0.800862	0.001	0.0528507	0.0347631	0.179344	1.24496	0.210328	0.0501024	0.0661794	0.0860648
GH_A12G1861	0.910411	salmon	Mitochondrial outer membrane protein porin of 36 kDa	36.013	117.908	60.5335	37.967	40.0893	36.7717	40.6355	128.493	84.6244	40.9549	36.0265	39.51	40.2556	115.939	92.2526	43.3094	40.2008	38.5068	35.6554	86.0479	85.5163	40.2421	42.0547	38.4082
GH_D10G2548	0.810281	salmon	Expansin-A4	3.77327	6.03557	3.89047	3.15695	2.46531	1.57934	2.85416	4.64858	4.20601	1.98092	3.45336	1.97694	4.35755	7.4415	5.56662	2.46792	3.37334	1.53504	2.6827	9.1695	3.54244	2.07918	3.01722	1.7814
GH_D11G1379	0.895171	salmon	WAT1-related protein At4g08290	0.411553	1.06016	0.553916	0.371313	0.130605	0.0194028	0.187835	1.02166	0.353793	0.0559216	0.259893	0.0195525	0.471216	1.70154	0.564312	0.187293	0.0189986	0.0375062	0.562168	1.07389	0.26577	0.429503	0.0767352	0.0184345
GH_A02G0406	0.868081	salmon	WAT1-related protein At4g08300	2.7582	11.5684	5.89043	5.40929	4.91641	3.89859	5.05474	19.5736	8.76212	8.64047	6.17127	7.07094	2.46679	11.4124	5.52503	5.27334	3.56556	4.20814	5.84509	15.7219	7.32698	7.08638	4.54977	4.78259
GH_D13G1658	0.868986	salmon	DEA(D/H)-box RNA helicase family protein	3.31299	6.25737	2.57676	2.4364	2.40989	1.45868	4.06554	6.88817	2.53407	3.26261	1.74702	1.57673	4.42373	5.71566	2.38107	2.52618	1.93036	1.60192	3.8542	6.26805	2.05462	1.82281	1.32192	2.77992
GH_A08G1977	0.872456	salmon	Vacuolar-processing enzyme	1.28892	2.39485	1.78158	1.14247	0.695819	0.467812	0.859963	1.98222	0.955612	1.09045	0.64695	0.788673	1.51985	2.30766	1.23539	0.756175	0.587704	0.81323	1.37626	3.16706	0.907208	0.993596	0.665541	0.791767
GH_A05G1531	0.911711	salmon	GDSL esterase/lipase At1g29670	29.173	73.0659	45.3436	45.1917	24.4868	17.0041	28.2151	62.8919	39.4809	38.2014	20.2414	11.8289	28.6486	69.05	36.8747	40.128	24.8814	16.2268	16.6502	58.5348	27.4062	31.3373	19.4851	11.1927
GH_A09G0869	0.887407	salmon	Protein of unknown function, DUF584	0.369218	0.882495	0.15736	0.0404365	0.001	0.001	0.458811	0.853226	0.243833	0.0391443	0.0405892	0.001	0.0371816	0.622176	0.224493	0.001	0.001	0.001	0.315325	1.1604	0.0396142	0.001	0.001	0.001
GH_A03G1552	0.873571	salmon	Alba DNA/RNA-binding protein	2.4594	11.1495	4.41182	2.77455	2.85423	1.69889	2.63053	5.98263	4.74857	2.89053	3.03923	1.71814	2.8799	7.10121	3.14495	2.82606	2.83806	2.78232	2.77673	12.8944	3.75905	3.1637	1.96149	2.16548
GH_D12G1037	0.895822	salmon	UPF0296 protein Ccel_1792	2.33489	5.12994	2.65879	2.03687	1.32841	0.961904	2.52928	3.80484	2.737	1.59571	1.56772	0.97403	1.84959	5.06173	4.06263	2.04226	0.937561	0.87437	1.42281	6.45931	2.38059	1.27149	1.39268	0.627655
GH_D11G3431	0.835219	salmon	WUSCHEL-related homeobox 11	0.550452	1.94465	0.731554	0.830074	0.671838	0.471072	0.717376	0.899499	0.609399	0.404848	0.348456	0.900122	0.554746	1.45444	0.388838	0.543342	0.336866	0.564269	0.575221	1.57898	0.468212	0.647175	0.442341	0.474516
GH_A09G1695	0.838085	salmon	Protein NRT1/ PTR FAMILY 5.7	0.278397	1.31816	0.53547	0.742767	0.470133	0.353177	0.235576	1.21846	0.351339	0.663115	0.58278	0.75646	0.297945	1.18103	0.460182	0.634584	0.532088	0.580311	0.462409	1.63271	0.263186	0.441222	0.381294	0.528118
GH_D04G1791	0.887482	salmon	Peroxidase 10	0.181369	0.618502	0.18537	0.0795296	0.135307	0.0379038	0.256577	1.21662	0.24336	0.12299	0.28678	0.0194871	0.275875	0.603214	0.332521	0.0433216	0.0199485	0.0393467	0.364358	0.951601	0.177224	0.0441452	0.020882	0.001
GH_D04G0939	0.967722	salmon	Actin	32.8417	69.8148	35.7393	28.2803	20.3302	14.9434	29.7612	62.6018	30.0416	24.3995	22.6499	16.2684	30.2122	58.1558	36.2731	22.8599	21.3017	20.3955	31.0729	68.6333	29.4155	20.6321	18.6186	17.7588
GH_A02G0562	0.857285	salmon	Glycine-rich protein family	0.200111	1.51795	0.244712	0.774669	0.449371	0.608131	0.502581	1.73344	0.782916	0.262905	0.605367	0.568772	0.398071	1.83673	0.991794	0.648663	0.622069	0.407557	0.310028	2.73939	0.613931	0.264431	0.555626	0.464893
GH_D05G1751	0.919331	salmon	hydroxyproline-rich glycoprotein family protein	1.5912	4.50789	1.92372	1.46314	0.94361	1.4803	1.04288	4.44772	1.30254	2.06317	1.5826	1.00323	1.91245	3.94711	2.67109	0.938511	1.2257	1.59408	1.37618	6.08247	2.04358	1.25181	0.861302	1.17737
GH_A06G0299	0.840275	salmon	Uncharacterized protein At5g65660	2.05817	4.92633	3.61912	2.61162	1.43091	1.43922	1.07663	3.27512	3.93455	1.8853	2.04491	2.7092	3.12506	5.252	3.51932	1.52505	1.68727	1.51098	2.0104	5.08033	1.8527	1.32172	1.30767	1.43314
GH_D03G1916	0.732392	salmon	Uncharacterized protein At3g50808	0.352507	0.749547	0.566216	0.584924	0.353299	0.302173	0.770924	0.939319	0.218153	0.554232	0.179991	0.608201	0.722882	1.4157	0.436112	0.195186	0.276402	0.212178	0.645275	1.46879	0.21254	0.669537	0.396131	0.24665
GH_A03G0678	0.895142	salmon	Inositol polyphosphate multikinase beta	1.53907	3.23687	2.05123	1.43671	0.893419	1.02899	0.982118	2.47038	1.93934	0.893995	0.642755	0.777883	2.05276	2.74307	1.21958	0.896614	0.872169	0.567023	1.0129	3.5704	1.1991	0.906965	0.776911	0.489836
GH_D12G2646	0.93406	salmon	WAT1-related protein At3g30340	1.28059	3.71635	1.839	1.38738	1.53939	0.680537	1.0376	2.80136	1.21869	0.956884	1.01589	1.04858	1.37415	2.84431	1.37117	0.746001	1.2418	0.38039	1.07273	3.30052	1.24369	0.654963	1.01016	0.441998
GH_A02G0642	0.747197	salmon	NIM1-interacting 3	1.68526	6.21222	2.87169	3.78533	2.41985	1.67799	2.3432	3.02348	1.38738	2.08038	2.56583	1.89542	1.6418	4.68306	3.66039	2.00786	1.54967	2.22413	3.40292	9.0882	2.05877	2.66495	1.5085	1.637
GH_D02G0580	0.936014	salmon	histone acetyltransferase of the GNAT family 1	0.849833	3.55456	1.94897	1.08268	1.40259	1.05886	1.00177	3.51018	1.88031	1.38216	0.705803	0.921767	1.04823	3.8389	2.01345	1.38871	1.1957	0.606276	1.44851	4.40093	1.26138	0.480518	1.31994	0.917128
GH_A09G1587	0.804533	salmon	B3 domain-containing protein At2g36080	1.26148	1.73664	0.648072	0.466417	0.72652	0.867649	0.749529	1.35269	1.13188	0.323585	0.609623	0.831174	0.827993	1.78993	0.677376	0.436145	0.626952	0.64116	1.04813	2.3428	0.581361	0.712465	0.242903	0.52314
GH_D12G1761	0.906621	salmon	Protein STRICTOSIDINE SYNTHASE-LIKE 10	0.580151	1.65009	0.929059	0.425651	0.485165	0.329933	0.156997	1.03419	0.716217	0.264501	0.293427	0.300132	0.443648	1.71125	0.336997	0.215229	0.183219	0.359194	0.402731	1.62285	0.276301	0.270091	0.1796	0.263853
GH_A12G2624	0.912803	salmon	WAT1-related protein At3g30340	0.851164	2.72703	1.79706	1.08497	1.10785	0.903627	0.645665	1.92577	1.2256	0.867485	1.16474	1.04601	0.773362	2.39461	1.33804	0.866674	0.776554	0.704382	0.869008	2.95898	1.32049	0.812863	0.674973	0.574331
GH_A05G2015	0.883549	salmon	Patatin-like protein 2	0.531986	1.16089	0.489488	0.632229	0.414604	0.418529	0.398555	1.02594	0.411814	0.329237	0.21385	0.294862	0.526152	1.66946	0.86969	0.326228	0.330981	0.389995	0.300723	1.50157	0.420293	0.145508	0.18557	0.533788
GH_A02G1747	0.750595	salmon	Homeobox-leucine zipper protein HAT22	0.964834	1.37915	0.955761	0.872586	1.05701	0.240375	1.06531	1.63599	0.741665	0.446585	0.631834	0.516956	0.606366	1.80618	0.783619	0.581617	0.564502	0.640426	1.07117	3.19342	0.888579	0.732659	0.950002	0.591277
GH_D06G1424	0.913519	salmon	B-box domain protein 31	2.30747	6.44931	2.54368	1.63705	1.2534	1.56399	2.10595	4.70461	2.74576	1.11952	1.43548	1.88592	3.3198	4.76395	2.16619	0.929026	0.873457	0.781903	2.82199	6.48523	1.62533	1.38943	0.896169	1.01453
GH_A10G0669	0.836472	salmon	GATA transcription factor 9	4.7248	10.9654	6.07141	5.91242	4.76784	6.61265	3.97921	11.7919	6.43974	7.55872	5.39712	9.05823	6.37223	17.7509	9.02654	5.23467	3.90283	6.45288	4.64449	16.7182	4.54653	6.90789	3.27429	4.90419
GH_D12G0085	0.795487	salmon	Monothiol glutaredoxin-S1	0.17309	1.73748	0.840677	0.601526	0.0846162	0.001	0.163393	2.09602	0.0887162	0.338284	0.343297	0.188974	1.17296	0.841705	0.0840937	0.369445	0.255246	0.850897	0.001	1.41353	0.001	0.001	0.001	0.001
GH_A08G2431	0.852524	salmon	HRAS-like suppressor 3	0.994815	5.6892	3.7287	2.72946	3.74981	1.909	0.846856	6.22662	3.20604	2.66554	2.95495	2.57228	1.1057	5.48395	2.62995	1.43234	2.8848	1.86151	1.1452	7.12178	3.74106	1.6863	2.5388	1.72192
GH_D07G1838	0.77041	salmon	Calcium-binding mitochondrial carrier protein SCaMC-1	0.711878	2.99213	1.4125	1.03042	1.4289	0.4278	0.664769	3.16939	1.94195	0.936925	1.63204	0.854952	0.331253	2.68096	1.8402	0.933512	1.19002	0.693195	1.14031	1.6988	3.23349	0.987398	0.555927	0.289026
GH_A08G1194	0.928161	salmon	SAUR-like auxin-responsive protein family	6.31007	11.4323	6.1856	4.82145	5.03367	3.18474	6.25507	12.1929	5.23523	3.84608	4.71592	2.33641	4.05339	9.36734	5.81968	3.65416	3.0172	1.98264	5.19335	9.61311	6.53253	3.07262	2.98176	2.31458
GH_A05G1754	0.911001	salmon	Inositol monophosphatase 3	2.37231	7.69491	5.07639	2.31935	2.09155	2.29436	2.59063	8.95502	5.10088	2.73455	2.0037	2.66086	2.69849	7.69979	4.53815	3.17332	2.27379	2.43747	2.52817	5.11539	5.56177	2.55325	1.98722	2.82161
GH_A10G0628	0.894395	salmon	Jacalin-related lectin 19	2.76203	5.8512	3.65029	2.77981	1.43745	1.65018	1.64395	4.78069	3.47579	2.02401	2.52924	1.6496	1.83503	3.90508	3.19107	1.71025	1.38955	1.10448	2.23469	6.42382	3.81127	1.74989	1.77305	0.940774
GH_A07G0465	0.714595	salmon	Aggrecan core protein	0.0568691	0.732596	0.328184	0.289467	0.0561549	0.001	0.230043	0.605473	0.327008	0.116191	0.0303552	0.0981209	0.142982	1.58933	0.533304	0.359683	0.262265	0.318769	0.383834	2.57256	0.73888	0.445422	0.173458	0.203516
GH_A11G1480	0.795447	salmon	Protein of unknown function (DUF506)	1.30961	2.88576	1.40845	1.58153	0.842505	0.933874	0.402329	2.83077	1.85057	0.866497	0.920658	0.71874	0.598597	2.55814	1.27466	1.67058	0.584737	0.575989	0.585851	0.862009	0.571514	0.565543	0.659109	0.624858
GH_D13G1008	0.748157	salmon	Auxin-responsive protein SAUR24	0.75985	3.80434	1.73371	1.78099	0.970556	0.616429	0.68678	5.23548	0.860138	2.47001	1.25817	2.0938	0.479444	1.9077	2.22131	1.01233	1.48954	1.3385	0.354627	2.15229	2.4187	1.64778	0.762719	0.755769
GH_D03G1272	0.896948	salmon	Inositol polyphosphate multikinase beta	1.09445	1.85765	0.756756	0.810466	0.346619	0.374075	1.14019	2.29046	0.780834	0.569706	0.601696	0.356801	0.983646	1.57477	0.840062	0.291831	0.385598	0.305328	0.674719	1.55913	0.564442	0.148495	0.119648	0.0720638
GH_D01G1261	0.925496	salmon	Uncharacterized protein At4g06744	0.625031	1.51417	0.708942	0.953617	0.629653	0.269941	0.738801	2.08838	0.781255	0.787399	0.59692	0.449362	0.420302	1.29338	0.976342	0.504986	0.600221	0.510946	0.779039	1.68316	0.933143	0.664059	0.620553	0.417309
GH_A12G2383	0.874912	salmon	Auxin-responsive protein SAUR36	1.57547	1.99694	0.807401	0.533148	0.479957	0.487395	0.487985	3.23645	0.928725	0.376798	0.204239	0.784223	1.14149	2.36836	1.19468	0.95501	0.667727	0.504898	0.250914	1.82877	0.813822	0.313427	0.494748	0.330982
GH_A02G1847	0.860761	salmon	Precursor of CEP6	0.001	0.500666	0.001	0.0415001	0.001	0.001	0.001	1.32654	0.0438171	0.001	0.001	0.001	0.001	0.63968	0.001	0.001	0.001	0.001	0.0419333	0.447714	0.001	0.001	0.001	0.001
GH_D05G3118	0.840473	salmon	Abscisic acid receptor PYL4	0.059827	0.482029	0.001	0.060915	0.001	0.001	0.185852	1.34294	0.001	0.0317141	0.001	0.0306741	0.0321021	0.585162	0.155327	0.0346355	0.001	0.001	0.381152	0.653554	0.0627131	0.0297676	0.001	0.001
GH_A05G2319	0.899062	salmon	Probable calcium-binding protein CML29	12.6487	25.6199	11.9576	10.1764	8.0537	7.42399	4.71853	18.6594	8.16034	7.29021	5.32925	6.56442	9.31006	22.6184	13.3646	8.35809	6.89854	10.8129	15.1566	24.4976	13.6251	8.6215	7.04781	7.19701
GH_A08G1968	0.763582	salmon	Root meristem growth factor 6	0.821115	1.99208	0.490203	1.34635	0.347423	0.585228	1.07986	3.12983	1.89817	1.38915	0.800629	0.673412	1.93968	2.47075	0.945971	1.4068	0.639049	0.160517	1.07176	1.35548	0.311804	0.596265	0.262998	0.282646
GH_D02G2492	0.710665	salmon	Auxin-responsive protein SAUR66	0.952044	3.50988	0.734745	1.85215	1.82552	0.875963	0.529844	2.75756	1.86103	2.17442	1.93425	1.8394	0.188854	1.84522	1.04341	1.06898	0.903111	0.940829	0.500038	2.14454	0.781631	0.307751	0.904908	0.448414
GH_D01G1566	0.894233	tan	Zinc transporter 1	49.7548	33.5664	15.3006	6.27741	6.04169	4.20982	13.6391	73.794	24.7342	5.96334	6.2395	4.84729	29.3475	63.2818	34.9005	4.31739	4.7583	3.73556	66.7005	41.2593	45.4631	4.45771	5.28136	2.86644
GH_D13G1235	0.955067	tan	F-box protein PP2-B15	160.507	16.8565	2.14012	0.408286	0.23052	0.165573	28.0576	83.2973	7.89735	0.259208	0.187406	0.0723344	43.5248	64.273	36.989	0.15047	0.119672	0.097257	212.939	38.4248	66.9348	0.12701	0.117783	0.194794
GH_D11G1660	0.975124	tan	Zinc transporter 5	19.3279	7.02922	3.36339	1.75498	1.60168	0.894669	5.29244	13.6253	5.06527	1.54679	1.47561	1.28439	6.50362	13.5546	6.91811	0.559263	0.539497	0.720722	19.801	11.7337	12.0305	0.952053	1.21215	1.18107
GH_D05G0428	0.967437	tan	Fe(2+) transport protein 3, chloroplastic	51.3846	14.8965	6.96919	1.73907	2.63228	1.21549	11.6225	37.5486	13.5952	1.54784	2.96532	1.61326	24.7154	31.5705	35.0794	1.47675	2.75375	1.43412	60.4407	20.8407	46.7594	1.80499	3.05933	1.50172
GH_D12G0988	0.977093	tan	F-box protein At5g67140	52.9742	9.28873	4.34393	2.07231	1.767	2.18651	10.4843	30.3995	7.92362	2.47596	1.51668	2.16538	18.8055	33.6108	22.3118	1.79274	2.04687	3.11228	75.8387	20.9364	39.2385	2.14934	2.31528	3.04333
GH_D12G0684	0.95088	tan	Probable vacuolar amino acid transporter YPQ3	102.931	18.4061	5.89722	1.48331	1.93483	1.31513	18.6064	56.4226	14.0093	1.40111	1.86132	1.58873	22.5296	54.1698	52.7535	1.97501	2.15405	1.3838	112.807	28.203	90.8962	1.92124	3.17778	1.80966
GH_D02G1670	0.979269	tan	ABC transporter C family member 3	6.30402	1.50445	1.09377	0.968044	0.748224	0.545658	1.68909	3.64857	1.54716	0.797033	0.801051	0.785258	1.92704	3.85448	2.89608	0.763831	0.893165	0.629769	6.45046	2.9335	3.68223	1.09418	0.933566	0.817487
GH_A05G0426	0.981473	tan	Fe(2+) transport protein 3, chloroplastic	73.4301	14.1179	5.1935	0.916377	1.07731	0.33677	14.2497	45.6582	12.5555	0.597489	0.973929	0.635597	27.8494	36.133	34.5435	0.503519	0.960322	0.242844	90.8708	25.3685	53.7401	1.03914	1.62244	0.600669
GH_D01G1098	0.968692	tan	Prolyl endopeptidase	39.7172	4.66024	1.53343	0.525165	0.219054	0.118857	7.59564	17.0959	5.57261	0.268912	0.0990845	0.137684	10.6867	14.9446	12.5951	0.190911	0.140647	0.110943	39.4493	10.5844	15.2543	0.219784	0.202176	0.139461
GH_D12G2264	0.929134	tan	Geraniol 8-hydroxylase	9.32479	4.59916	2.7135	2.53504	1.56518	2.38688	3.76613	10.6002	3.19967	2.29323	1.50796	2.60384	4.96055	9.9078	4.38239	2.58339	1.77352	2.26627	12.8885	8.53731	6.13691	2.67142	1.68204	2.52044
GH_D12G0771	0.757934	tan	Probable xyloglucan endotransglucosylase/hydrolase protein B	4.11017	3.75847	1.84112	1.79885	0.722016	0.457515	2.96632	4.46076	3.92769	1.52448	1.22099	0.799799	7.07637	7.51737	3.94139	1.9326	1.03934	0.974792	7.9882	12.0032	4.98587	2.65086	1.68774	0.698573
GH_A06G0974	0.944373	tan	Fe(2+) transport protein 3, chloroplastic	59.411	23.2297	18.8694	7.10602	10.3107	7.49245	20.7792	41.2595	25.1803	7.80046	10.2883	8.40403	34.1418	36.695	53.358	6.72743	10.152	6.01477	69.6892	33.9221	61.0681	7.94973	12.5301	6.55016
GH_D06G0950	0.974629	tan	Fe(2+) transport protein 3, chloroplastic	32.2914	15.0939	10.312	5.03154	5.59884	4.04677	12.0085	24.5586	13.3392	4.49724	5.4333	4.71589	18.0503	23.5607	24.3604	3.63632	5.54361	3.45681	38.7347	22.317	29.2675	4.73613	7.22833	4.12601
GH_D01G1001	0.918025	tan	Zinc transporter 1	24.2092	18.412	9.86445	3.73358	4.11285	2.92997	9.30374	30.1748	12.8659	3.92948	4.27544	3.37154	18.921	31.5692	20.5478	3.22084	3.50471	2.70481	35.4714	28.687	24.3264	3.27131	3.80896	2.84633
GH_A13G1313	0.857797	tan	F-box protein PP2-B15	162.897	13.1803	1.18464	0.28945	0.11526	0.091997	27.0488	66.4379	6.42511	0.25859	0.209054	0.0723344	31.2949	61.0257	28.1514	0.0250799	0.0240354	0.144737	87.6824	15.9125	17.3578	0.0987376	0.0954141	0.189762
GH_A12G0672	0.84081	tan	Probable galacturonosyltransferase-like 2	10.6755	3.76941	2.79444	2.27254	2.22217	2.44815	2.93322	7.87084	2.72915	2.35678	2.07068	2.094	3.18096	7.78396	8.57319	2.19751	1.90217	1.8471	12.1937	5.68821	16.6283	2.5388	2.11583	1.73256
GH_D05G1556	0.974359	tan	AtS40-3	15.1144	2.8418	0.79755	0.294268	0.579639	0.001	2.33103	7.35053	0.999306	0.699769	0.678488	0.570508	5.09385	8.92316	4.34616	0.260903	0.302138	0.293358	19.3392	6.21115	6.22167	0.464973	0.445791	0.240108
GH_D12G1432	0.977575	tan	Calvin cycle protein CP12-2, chloroplastic	88.8241	30.2007	17.7468	17.2519	11.5098	10.9764	23.8316	46.8917	17.754	11.5138	8.23371	8.60217	32.4809	50.5688	42.9655	13.6949	9.63294	14.191	83.6446	39.9144	54.4178	14.0928	10.1625	10.6516
GH_A11G1625	0.964799	tan	Zinc transporter 5	30.4099	12.9532	6.76694	3.64467	4.12886	2.52673	10.595	22.4937	9.93164	3.18063	3.01001	2.89234	12.5273	23.2242	14.5506	2.60053	3.33631	2.90358	28.6678	22.8668	19.6611	3.67584	3.75612	4.22049
GH_A06G2354	0.891561	tan	Protein of unknown function (DUF506)	14.845	0.847689	0.122305	0.0260161	0.001	0.1262	3.27498	4.35866	0.506802	0.001	0.0238887	0.233174	2.34917	4.43054	2.89192	0.102284	0.0249357	0.321021	8.06267	2.90668	6.27947	0.001	0.001	0.001
GH_A05G1527	0.911677	tan	AtS40-3	20.7826	2.19915	0.935086	0.659557	0.798107	0.65168	3.19917	7.32918	1.67097	1.06842	0.961068	0.858043	4.22087	8.50188	3.55914	0.645563	0.463268	0.809119	22.8905	4.56205	3.12447	0.638847	0.593566	0.669102
GH_A13G2043	0.937693	tan	Nicotianamine synthase	37.8301	5.62813	0.639155	0.150457	0.29044	0.0214337	4.98231	15.463	2.10439	0.199009	0.127206	0.0209671	7.41175	19.5875	9.08087	0.226402	0.108984	0.0645719	26.7492	15.7459	9.0865	0.402068	0.50029	0.086208
GH_D10G2003	0.836943	tan	UDP-glycosyltransferase 73C2	8.42667	0.236247	0.001	0.0578845	0.039976	0.001	0.9359	1.03462	0.0141379	0.001	0.0132878	0.0428236	0.727188	2.32673	0.3761	0.001	0.001	0.0273577	6.4483	0.888353	0.536805	0.001	0.001	0.001
GH_A10G1062	0.932452	tan	Squamosa promoter-binding-like protein 7	18.8953	12.4075	11.1033	6.33939	7.09049	6.46056	10.7853	21.5808	13.3114	6.90009	7.66873	6.23245	13.6554	17.8959	17.1571	5.70174	7.09521	6.65064	25.3824	16.0007	21.678	6.0468	8.00358	6.83922
GH_D01G0159	0.761118	tan	Indole-3-acetic acid-amido synthetase GH3.10	27.7899	10.2046	11.3665	10.2909	9.48159	11.2591	14.7936	10.0776	7.45323	7.28592	5.91633	6.40955	15.0117	11.1648	10.8826	8.74176	7.06168	8.18721	21.0503	8.91575	7.85233	5.71654	4.63833	4.9821
GH_D05G2650	0.752818	tan	ABSCISIC ACID-INSENSITIVE 5-like protein 5	4.05933	1.24075	1.75016	0.920554	1.20886	0.666106	3.98961	1.40213	2.30591	1.2111	0.79265	0.456693	4.05634	2.46098	2.89928	1.9815	2.19122	1.50236	4.60622	2.12785	2.97051	1.99559	2.51255	1.84938
GH_D09G2252	0.911431	tan	Uncharacterized N-acetyltransferase p20	8.7402	3.74942	2.33687	1.10808	1.85749	0.856235	4.23688	10.2277	3.75935	1.55302	1.8851	0.726775	4.97105	8.53392	4.1305	0.937902	1.36365	0.910442	9.77239	4.70473	4.553	1.70104	1.25134	0.686487
GH_A05G2626	0.880007	tan	ABSCISIC ACID-INSENSITIVE 5-like protein 5	3.65644	2.7524	2.01503	1.07321	1.21122	0.678732	3.59072	2.63423	2.62982	1.21607	0.806265	0.562292	4.41753	4.54287	3.7003	1.68378	1.81498	1.36137	5.66435	3.48955	2.88696	1.67545	1.96694	1.46657
GH_D03G1800	0.758384	tan	Non-specific lipid-transfer protein C6	1.16243	0.437858	0.66746	0.26586	0.101814	0.001	0.576494	0.367756	0.323498	0.109828	0.0517075	0.001	4.05891	1.212	2.17147	0.624663	0.596629	0.31623	4.08621	2.4312	2.34552	0.279965	0.199055	0.154245
GH_D01G2173	0.794761	tan	WAT1-related protein At4g08300	1.17725	1.25074	0.628181	0.33263	0.300985	0.45611	0.468588	0.455658	0.306504	0.0369286	0.124227	0.112791	2.12726	1.21533	0.916377	0.724065	0.390033	0.438363	3.96944	2.78375	1.44459	0.539999	0.649784	0.347139
GH_A05G1367	0.844356	tan	Transmembrane 9 superfamily member 7	2.77518	1.24359	1.44305	0.469529	0.780757	0.665867	1.92164	1.35759	1.69868	0.689693	0.669842	0.458665	3.15555	1.20872	1.21217	0.924853	0.963953	0.478477	3.48783	1.5186	1.88085	1.0085	1.01227	0.757215
GH_D05G2641	0.754057	tan	Cytochrome P450 82A3	0.792211	0.554228	0.549334	0.392207	0.667016	0.209324	0.284737	0.61509	0.708669	0.433568	0.409133	0.103002	1.18382	1.02445	0.785593	0.496278	0.413075	0.4801	1.48611	1.31074	0.848699	0.873672	0.592387	0.624324
GH_A11G2120	0.914221	turquoise	Peroxidase 53	4.91768	3.98206	0.921453	1.2982	0.289057	0.369888	2.69436	4.16465	1.51067	0.360236	0.7005	0.515413	5.28064	3.95746	0.846763	0.760187	0.361462	0.74405	5.66481	3.69419	1.01775	1.25506	0.530797	1.06205
GH_D08G2659	0.919169	turquoise	Cytochrome P450 CYP72A219	5.13505	4.35029	1.42076	0.490814	0.38492	0.4776	5.79651	4.52866	1.46572	0.528465	0.497596	0.520821	6.97635	4.25336	0.972736	0.430861	0.223946	0.610823	6.34514	3.89314	0.750239	0.530896	0.210446	0.407536
GH_A03G2366	0.929738	turquoise	Organ-specific protein P4	26.343	47.4168	20.1808	18.8331	12.0416	6.72122	23.9503	36.6066	22.404	9.15972	6.42638	4.66714	30.5342	41.6205	21.5646	14.6175	8.757	7.71706	26.9312	45.3952	18.3968	13.777	9.24659	5.86008
GH_D07G0415	0.918363	turquoise	Protein NRT1/ PTR FAMILY 6.2	16.8856	43.5985	7.44144	3.01717	1.6378	1.99671	13.1579	33.8218	7.46994	2.20764	1.62563	1.95993	27.1218	37.334	7.13414	2.2178	1.61732	2.23066	16.9767	25.7764	5.06814	1.72844	1.25569	2.26392
GH_A03G0048	0.892506	turquoise	glycine-rich protein	0.734823	1.25944	0.223671	0.154303	0.001	0.0156061	1.016	0.95207	0.477172	0.1109	0.166081	0.112418	1.4013	1.61288	0.843231	0.135748	0.0312558	0.0470155	0.812821	2.11134	0.322347	0.123004	0.0320848	0.001
GH_D08G0411	0.903631	turquoise	WAT1-related protein At3g30340	5.11965	4.81298	0.726003	0.277181	0.0968124	0.001	5.27479	4.51744	0.989049	0.137626	0.423113	0.001	5.52094	3.63835	0.414195	0.0188643	0.0395641	0.173642	7.71011	3.97527	0.268889	0.465581	0.0973032	0.0808594
GH_A10G0181	0.894443	turquoise	Transcription factor bHLH112	8.91797	9.47886	4.71241	4.34086	2.51011	3.20889	9.84755	7.25319	4.48492	3.07363	2.58509	3.6644	8.38378	6.39701	2.62094	3.52954	1.74303	2.95341	6.88294	5.41901	2.58044	2.62223	1.51557	2.64657
GH_D12G1421	0.919728	turquoise	heme binding	1.40345	2.5169	0.57217	0.334263	0.414025	0.170756	1.35597	3.451	0.478322	0.345837	0.112158	0.001	1.69028	1.78806	0.468723	0.101996	0.0979247	0.174452	1.71487	1.60778	0.343777	0.182353	0.12967	0.114316
GH_A09G2014	0.922152	turquoise	Metal-nicotianamine transporter YSL3	7.96523	14.5007	4.46445	2.8864	2.02324	2.13284	8.69093	13.8728	3.80073	2.8705	1.9709	2.81401	8.32272	7.94809	1.6409	2.05104	1.28069	1.96918	7.46278	7.76581	1.77775	2.21913	1.10447	1.68084
GH_A12G1396	0.87323	turquoise	Probable pectinesterase 53	6.14331	6.54581	2.53896	2.34205	1.72875	0.94893	4.02101	4.30458	4.10349	1.79623	1.24018	1.48876	5.90261	8.06834	5.48322	2.17086	2.08833	2.4144	6.0752	7.47361	4.48201	1.88717	1.97213	2.14626
GH_D06G1845	0.91323	turquoise	Peptidase family M48 family protein	3.95846	7.71722	2.25102	1.62112	1.38025	0.786455	3.17102	4.36265	2.93453	1.55702	1.73739	1.25942	4.4082	6.14468	2.17774	1.41205	0.815918	1.12973	5.653	5.78475	3.52633	1.53591	1.53992	0.951107
GH_A12G1371	0.981272	turquoise	ABC transporter B family member 4	5.4659	7.98207	3.34688	1.68556	0.840436	0.419856	5.61678	9.63345	4.78745	1.17749	1.29332	0.466692	8.27756	8.19832	3.28948	1.09775	0.744609	0.80671	7.06903	8.65559	3.09969	1.23595	1.1042	0.422085
GH_A08G0826	0.917359	turquoise	Indole-3-acetic acid-induced protein ARG2	45.8885	56.6094	27.4562	23.459	22.291	18.3728	39.9511	48.7957	20.6615	21.2061	18.4344	19.8862	35.1942	46.5983	18.1723	17.9027	15.3301	17.6995	31.4814	55.7579	15.9731	17.9409	9.2501	13.7042
GH_A07G2237	0.921829	turquoise	Cysteine-rich repeat secretory protein 55	3.15274	4.4036	1.85495	1.39328	1.11209	0.762605	2.22951	3.15845	2.20379	0.887576	0.888194	0.728234	2.49853	3.59567	1.6928	0.440089	1.16117	1.57586	2.21331	3.39042	1.73932	0.587132	0.735868	0.827347
GH_A05G4181	0.954942	turquoise	Copper transport protein ATX1	117.558	181.816	65.4844	46.91	33.0432	26.8026	122.259	210.518	68.1162	36.8459	34.9582	32.8373	127.887	138.288	62.121	53.3592	44.4917	46.9447	129.65	151.954	56.5049	39.3012	27.1943	29.9194
GH_A13G2571	0.951618	turquoise	Transcription factor MYB48	1.97246	3.71411	1.51698	1.0594	0.422043	0.604715	1.97748	3.23715	1.52325	0.437826	0.288617	0.520889	3.18899	3.25648	1.34635	0.535581	0.522389	0.705229	3.62298	2.81328	1.76851	0.769973	0.450307	0.648567
GH_D02G1371	0.967847	turquoise	Protein of unknown function (DUF630 and DUF632)	1.38087	2.51474	1.02264	0.510097	0.478199	0.360003	1.41122	2.50924	1.19049	0.362901	0.346249	0.43089	1.95545	1.95303	0.716984	0.519064	0.407972	0.414865	1.77076	2.39028	0.765079	0.658428	0.35917	0.392991
GH_A10G0858	0.961749	turquoise	Sulfate transporter 2.1	6.08247	10.0055	4.25037	2.1468	2.38019	0.854252	5.23507	8.77551	3.99093	1.24229	2.05596	1.0336	7.96897	9.13271	4.38629	1.15994	1.52171	0.759017	5.80937	7.67406	4.08598	1.51474	1.51413	1.00708
GH_D13G2147	0.927963	turquoise	Glutaredoxin-C6	5.9164	8.96269	2.55609	1.09104	0.479428	0.217792	3.46667	5.86331	1.73895	0.109604	0.382268	0.117069	4.80232	3.84368	2.77207	0.400254	0.220969	0.374817	4.40413	4.96822	2.73473	0.922935	0.318872	0.33303
GH_D12G0333	0.788354	turquoise	Actin-depolymerizing factor 5	1.97994	2.3959	0.420756	0.745516	0.407391	0.886725	2.18299	2.31179	0.826069	1.48954	0.76839	0.809367	1.62779	1.91611	0.993775	0.890261	0.607023	1.10474	1.142	3.69007	0.556526	0.87113	0.230475	0.71488
GH_D09G2216	0.858546	turquoise	Protein STRICTOSIDINE SYNTHASE-LIKE 13	1.63363	1.21391	0.296174	0.175845	0.142432	0.211644	1.30595	1.1367	0.51452	0.245621	0.253929	0.237599	1.89952	1.08405	0.535748	0.397684	0.281104	0.293004	2.43862	1.65331	0.449623	0.376621	0.174817	0.344171
GH_A01G2378	0.926203	turquoise	Cation/H(+) antiporter 20	2.04231	2.81407	1.37179	1.1068	0.59672	0.698568	1.49631	2.30748	0.928992	0.651239	0.539001	0.749521	2.54129	1.63708	1.01358	0.584631	0.448502	0.852706	2.44954	1.72389	0.883596	0.90261	0.505302	0.811825
GH_A02G1570	0.911617	turquoise	Protein MARD1	13.4067	21.0888	10.555	7.27873	6.00712	4.58854	10.3836	24.2547	12.5128	7.34222	9.00605	6.08049	13.6678	15.6503	9.97601	5.57789	4.43449	3.88688	13.0354	14.9658	8.82642	5.32662	5.08885	4.75002
GH_A05G1290	0.90634	turquoise	Probable sulfate transporter 3.4	19.8718	33.4912	14.6996	6.59491	6.22783	3.0195	17.8886	31.2172	16.1493	4.94422	4.96893	3.5348	33.3797	47.013	21.2282	8.69568	7.01898	5.83438	26.9035	39.1979	19.6299	8.8834	7.01503	4.24117
GH_A06G1771	0.920171	turquoise	1-aminocyclopropane-1-carboxylate oxidase	10.5511	21.8955	8.69152	8.33658	5.94913	5.99111	13.3331	19.5546	10.358	6.92039	5.43141	9.28809	13.9556	13.1957	8.70796	4.69779	5.07742	4.73052	12.582	18.1709	7.14091	6.7052	5.27727	4.80151
GH_A11G0063	0.889847	turquoise	CLAVATA3/ESR (CLE)-related protein 13	2.91989	3.46612	0.252366	0.67682	0.42615	0.184803	2.08235	2.41407	1.19742	0.188539	0.364335	0.064039	1.45579	2.72455	1.46292	0.265961	0.253892	0.122733	1.13577	1.91986	0.859106	0.0669755	0.428293	0.124962
GH_A10G1009	0.960822	turquoise	Homeobox-leucine zipper protein HAT5	16.3069	23.6296	11.6768	10.9659	6.84392	7.49844	15.5774	22.4136	12.6417	8.797	5.65562	8.11159	17.0674	19.2196	7.79088	8.04394	4.26906	6.64167	14.2159	19.5968	7.75082	6.35417	4.32197	5.40689
GH_A03G0631	0.949842	turquoise	Metal-nicotianamine transporter YSL3	6.38636	8.8	4.43207	3.01833	2.06181	1.75359	6.74622	8.4009	3.018	2.33576	1.93519	1.62527	7.52221	6.12884	1.80553	1.27782	1.36215	1.65206	7.381	4.87584	2.24287	1.77251	1.31705	1.83969
GH_D08G1469	0.908257	turquoise	Probable boron transporter 2	93.9541	174.567	76.1934	59.7239	36.2742	57.9364	107.261	170.685	73.2825	56.5906	41.0911	78.278	103.314	148.624	50.1988	35.7704	23.5813	48.7315	91.2719	137.405	39.1227	41.4992	23.3764	46.8881
GH_A12G1527	0.94774	turquoise	B-box domain protein 31	14.1988	19.3474	9.17186	5.20557	5.14652	4.63145	13.9329	14.5889	6.29129	4.99383	2.45136	2.98332	13.3428	10.8399	6.82837	4.74015	3.38209	3.37668	12.4458	13.6876	8.18926	3.85909	4.70998	3.04574
GH_A03G1973	0.931739	turquoise	Annexin D2	2.87189	4.14204	0.89258	0.506406	0.622028	0.266217	1.86454	2.79968	1.23277	0.190147	0.519515	0.129955	2.26507	2.92755	0.970226	0.319471	0.319844	0.147566	1.9217	1.80814	1.1656	0.106518	0.192467	0.171583
GH_D02G0815	0.893969	turquoise	WAT1-related protein At4g08300	5.38158	8.79602	1.81633	3.34833	0.519582	0.458931	5.07899	9.97833	2.09217	0.896251	1.03748	0.569914	5.45423	6.92593	0.979976	0.399662	0.353662	0.313963	2.81088	3.92998	0.906705	1.37039	0.534796	0.142619
GH_A07G0410	0.982673	turquoise	Protein NRT1/ PTR FAMILY 6.2	46.631	62.0877	20.2183	9.37831	6.86093	5.38496	37.1429	53.4565	19.0204	5.72301	7.47119	5.52084	55.2893	57.9377	22.4129	5.04111	5.53173	4.83758	47.2663	57.3234	14.2628	4.72758	4.35792	3.63695
GH_A06G1296	0.857554	turquoise	Protein of unknown function, DUF599	4.57731	6.85174	3.23259	3.00154	2.59812	1.92765	3.96598	7.75186	3.0575	2.53199	3.65716	2.25772	4.70696	4.5434	2.75999	1.89507	1.40055	1.15469	4.19111	3.50497	2.61459	1.54254	2.0487	0.796239
GH_D01G0012	0.908826	turquoise	Actin-101	2.99082	4.74389	2.02253	1.82491	1.73595	1.2583	3.65401	6.15019	2.55307	1.43879	1.32903	1.00601	3.38778	4.39989	1.91931	1.58508	1.0747	1.20174	2.20962	4.18256	0.959958	0.912024	0.785022	0.719153
GH_D11G1112	0.80994	turquoise	Transcription factor RADIALIS	11.7003	20.4633	6.67042	7.27973	6.80806	7.45967	9.90078	18.817	6.10916	5.96166	5.00146	6.41862	10.5274	10.2098	3.54744	4.58106	5.14339	6.11022	15.874	11.4665	4.32967	6.41083	4.41041	7.96839
GH_A02G0800	0.922284	turquoise	WAT1-related protein At4g08300	3.75504	4.95296	1.01386	1.03628	0.137897	0.530949	2.86272	4.33713	1.06575	0.576932	0.482948	0.895179	2.19002	4.3132	0.614414	0.280071	0.142614	0.122165	2.54606	5.2918	0.399577	0.393696	0.356277	0.0519331
GH_D10G0158	0.79561	turquoise	Gibberellin 2-beta-dioxygenase 8	0.963766	2.31508	0.515279	0.739245	0.0383544	0.0197908	0.795914	1.31656	0.518681	0.313984	0.0556947	0.0199436	0.843403	1.17732	0.308313	0.391427	0.001	0.0191282	0.551583	0.272399	0.001	0.201703	0.001	0.001
GH_A10G0059	0.770567	turquoise	Probable WRKY transcription factor 14	2.49653	3.69895	1.57521	1.23012	1.36724	1.32625	1.30812	2.21904	1.43355	0.721878	1.04661	1.79699	2.53102	2.86194	1.83068	1.00448	0.921357	0.794204	1.41779	1.44145	1.1478	0.927672	0.618991	0.69101
GH_A01G1230	0.965489	turquoise	Amino acid permease 6	32.356	46.7842	22.0591	13.061	12.1395	10.7647	31.9446	49.1812	29.1687	11.5902	13.1771	11.0685	38.2008	39.196	21.4425	10.5207	12.8117	13.6112	34.9403	31.7073	22.6648	10.9273	13.2399	11.3277
GH_A13G0346	0.797782	turquoise	Transcription factor bHLH160	1.90752	3.18202	1.33805	0.94346	0.659095	0.812265	3.44168	4.75298	1.652	0.454869	0.607715	0.236968	1.07258	2.05254	0.647235	0.425611	0.422231	0.51023	1.04407	1.84884	0.427109	0.353652	0.287122	0.345762
GH_A05G3531	0.91394	turquoise	Protein LAZY 1	2.20272	2.85669	0.980989	0.717661	0.507812	0.143211	2.31645	3.72749	2.48412	0.355977	0.395264	0.340011	2.39361	4.52885	1.96152	0.425141	0.407974	0.483323	1.94017	3.38954	1.19506	0.47017	0.661477	0.294545
GH_A08G1308	0.978917	turquoise	Probable aquaporin NIP5-1	108.092	140.971	70.8802	45.5042	36.9155	28.3557	89.4901	128.756	67.4083	37.3784	39.4824	33.3695	130.876	117.448	82.4088	31.7091	25.1596	24.3091	114.815	119.249	68.6657	35.5174	36.0763	24.2792
GH_D11G3091	0.965815	turquoise	Nicotianamine synthase	25.1742	38.7191	9.77102	4.78498	2.33954	2.12292	24.176	29.2308	6.83779	3.41579	3.74257	4.019	23.7337	26.4618	6.87653	2.26272	0.771895	2.82638	25.8067	27.5169	3.50037	4.59055	2.08603	3.62838
GH_A10G2584	0.863404	turquoise	Probable aquaporin PIP-type 7a	8.19019	8.95432	4.10329	3.12539	3.1319	3.55682	5.83673	8.17852	4.14659	2.45448	2.30139	2.77316	7.49355	5.97885	3.19803	2.20769	2.48175	3.37266	4.36252	3.90687	1.90676	1.22225	1.15162	2.3927
GH_A11G3064	0.993045	turquoise	Nicotianamine synthase	65.5459	84.2253	32.4185	17.2498	9.01545	4.07378	65.0935	85.619	34.0873	14.047	12.3209	7.25991	81.1047	77.1827	22.5732	7.705	4.29414	7.62067	66.2936	75.1767	15.5787	13.2124	7.70412	7.14836
GH_A12G0143	0.811146	turquoise	Probable nitronate monooxygenase	33.2308	35.0557	17.6585	21.8362	16.5676	13.749	40.6973	37.2435	18.6419	14.8104	10.972	13.1322	28.754	22.0034	8.5645	10.8828	7.93066	12.1518	24.8858	14.5848	10.5	9.95219	7.74844	9.08804
GH_D10G1215	0.869419	turquoise	Expansin-A5	25.6942	21.2019	10.6761	12.2121	4.7088	6.48019	24.4188	25.8078	12.7412	11.7908	6.48968	9.26603	20.6187	25.6015	10.4556	12.5171	3.62687	14.7905	20.4418	29.0376	7.62602	14.0351	4.2692	15.9104
GH_D07G0623	0.921766	turquoise	Cytochrome P450 71A9	3.2205	4.79978	1.13139	2.79715	0.929086	0.921668	3.11637	5.63579	2.27848	1.44795	0.993889	1.03623	4.60767	6.20117	0.849275	0.53314	0.427135	0.938865	3.53276	5.95986	1.4671	0.656326	0.395712	0.590253
GH_D11G1311	0.807242	turquoise	Ent-copalyl diphosphate synthase, chloroplastic	0.965536	1.34153	0.542865	0.6427	0.214702	0.468884	0.765188	0.841107	0.305408	0.520728	0.210122	0.416308	0.989719	1.42229	0.49424	0.538451	0.237774	0.363315	0.902685	1.93393	0.490271	0.674427	0.289958	0.478438
GH_A11G1427	0.940122	turquoise	CLAVATA3/ESR (CLE)-related protein 44	18.6368	23.8115	11.8176	2.29198	1.90155	0.775374	19.9806	25.5376	15.5058	2.24581	2.9699	1.18887	19.0829	13.9773	15.012	0.987345	1.03873	0.854324	20.8122	26.7798	14.0592	1.63342	2.82847	0.548415
GH_A08G0388	0.983765	turquoise	WAT1-related protein At3g30340	14.0871	19.4753	8.79373	6.36846	3.001	4.43515	15.1181	19.7984	9.25221	5.89444	3.25399	5.13898	16.5137	14.9171	5.18734	4.5142	2.38181	3.63356	15.5561	15.177	5.58885	5.08088	1.88509	3.28673
GH_A11G1662	0.902963	turquoise	UDP-arabinopyranose mutase 1	3.69583	8.26005	2.95143	2.27484	1.57516	2.35719	5.15831	6.17478	2.14005	1.44447	1.09176	1.72533	4.69353	4.94075	1.58706	1.48006	0.811987	1.89223	3.83467	5.09687	0.568321	1.5707	0.628827	1.51144
GH_A13G0042	0.941383	turquoise	WAT1-related protein At5g07050	5.94152	11.0366	3.69538	3.19044	2.16361	1.15004	4.97575	12.3783	4.87351	2.35405	1.52829	1.30354	6.80779	8.11281	2.37671	1.46728	1.21985	0.760674	7.69439	7.42356	2.66796	1.55427	1.16505	0.628909
GH_A12G1545	0.947978	turquoise	Plant UBX domain-containing protein 10	21.8163	39.9006	19.9409	14.7603	11.231	11.803	20.2358	33.5152	18.8249	12.872	10.8789	10.2666	25.3478	30.0858	13.7623	10.2233	9.19949	9.68468	27.8036	34.9832	14.2348	11.0372	8.28774	8.65712
GH_A05G2654	0.913385	turquoise	Receptor protein-tyrosine kinase CEPR1	1.19578	1.62009	0.531165	0.756147	0.492109	0.501795	1.02896	1.65146	0.742946	0.491015	0.624826	0.56052	1.48945	1.90423	0.743003	0.517455	0.473903	0.384025	1.47539	2.25957	0.559839	0.378554	0.439436	0.313995
GH_A07G0425	0.863349	turquoise	Protein LURP-one-related 12	5.96841	4.98486	2.20839	1.66363	2.23422	1.34902	6.78263	5.48296	3.55832	2.64145	2.80524	1.82185	8.98483	6.11043	3.08233	2.28906	2.28953	2.83502	7.53734	4.83691	1.79893	1.91578	2.00464	2.30532
GH_D04G1491	0.846355	turquoise	Protein trichome birefringence-like 35	1.12247	1.69	0.553642	0.537943	0.260043	0.356064	0.779518	0.790062	0.400245	0.418814	0.216812	0.416912	0.78153	1.21907	0.372704	0.373348	0.198452	0.40237	1.06011	0.755238	0.163135	0.347774	0.117464	0.43706
GH_D04G0740	0.96072	turquoise	Cytokinin dehydrogenase 6	1.6773	2.92347	0.87428	0.252785	0.152588	0.220753	1.3487	2.74309	0.745538	0.10515	0.0651642	0.119539	1.9825	2.77127	0.612181	0.243251	0.172515	0.168299	1.57733	2.49834	0.492159	0.129708	0.0657508	0.134272
GH_D06G2360	0.94276	turquoise	Protein kinase superfamily protein with octicosapeptide/Phox/Bem1p domain	23.1669	24.9728	11.5031	10.3789	5.79575	6.57379	29.0603	32.1909	15.3764	6.55868	7.81693	7.82882	19.8841	23.9836	9.11438	4.41647	3.64839	4.70241	16.9055	20.2181	7.18423	5.607	4.05229	5.4017
GH_A11G3599	0.961822	turquoise	Uncharacterized protein At5g39865	5.18366	6.20117	2.94684	2.21669	2.01989	1.06587	4.55339	6.14035	3.26577	1.79393	1.44008	1.06607	4.29289	4.80224	3.28669	1.65937	1.41395	1.46413	4.0906	5.90021	2.10393	2.74618	1.47387	0.963944
GH_D10G1472	0.896253	turquoise	Berberine bridge enzyme-like 18	2.99929	3.3943	1.67303	0.561703	0.647124	0.392488	2.09251	2.63213	1.51289	0.603886	0.831611	0.47278	3.27238	1.50882	0.545097	0.581631	0.541645	0.639736	3.70903	2.03519	1.09971	0.428962	0.519229	0.571456
GH_D08G1238	0.967401	turquoise	Probable aquaporin NIP5-1	121.886	174.79	83.6433	59.4966	49.1781	36.3435	93.7905	154.19	81.3068	44.2601	51.6148	37.7966	137.625	140.272	97.3921	37.6275	29.1474	31.7628	118.951	136.313	79.982	40.5642	39.8886	28.155
GH_A02G1609	0.960012	turquoise	Probable WRKY transcription factor 13	5.92327	5.91897	2.92604	2.75888	1.95909	1.87622	4.9446	6.42622	4.12565	2.69549	2.58962	1.70993	7.54482	5.33854	3.9685	2.01971	2.04034	1.8899	6.65594	6.70754	3.48659	2.01089	2.01311	1.74149
GH_D05G1290	0.959977	turquoise	Probable sulfate transporter 3.4	25.632	36.4097	17.5502	6.45576	5.27157	2.10469	24.7374	37.7915	22.7953	4.86131	5.49813	2.95905	36.2893	35.2744	21.8208	3.72737	4.36401	2.35388	23.4585	29.3502	20.3438	3.97775	4.6414	2.13694
GH_D04G1835	0.769866	turquoise	Protein RADIALIS-like 6	6.69081	3.19226	0.302616	1.51353	0.946164	2.13383	8.38521	4.6893	1.36838	1.05081	0.372979	1.21677	6.34439	4.646	0.580535	1.08676	0.912388	0.8236	7.88239	2.7464	0.453582	1.46626	0.592072	0.454939
GH_A08G2328	0.892278	turquoise	Nicotianamine synthase	18.8513	26.6241	5.14864	1.64323	0.852359	0.213217	7.91782	29.866	6.03608	0.991101	1.20834	0.429186	11.0733	31.9941	11.3729	1.07369	0.538896	0.320975	18.9635	33.1073	7.56535	1.37502	0.891236	0.471052
GH_D12G2532	0.950598	turquoise	1-aminocyclopropane-1-carboxylate synthase	4.24838	6.90408	2.77236	1.9503	1.41623	2.33629	4.43155	6.03295	3.32851	2.00243	1.53268	2.15882	4.29565	4.73865	1.72762	1.50838	1.08398	1.63002	4.02911	4.6519	2.20359	1.42439	1.21654	1.40169
GH_D05G2880	0.944146	turquoise	WAT1-related protein At5g07050	3.32441	5.37781	1.66052	1.72838	0.724757	0.83526	2.85459	4.88521	1.77728	1.19539	1.01404	0.859141	4.09287	5.32558	1.20351	1.32406	0.54554	0.817415	4.70209	4.77069	1.06319	2.2535	0.602575	0.608019
GH_D05G2180	0.92926	turquoise	Amino acid permease 6	6.65568	15.0872	4.33541	2.44632	1.39497	1.16625	7.92797	16.8751	5.65715	1.74903	1.54706	1.11006	8.30474	13.6139	4.69985	1.80653	1.71838	2.26759	8.05479	11.7693	3.70688	2.09039	1.96915	2.16752
GH_A11G1284	0.908856	turquoise	Ent-copalyl diphosphate synthase, chloroplastic	1.22564	1.45987	0.69838	0.719185	0.380744	0.481896	1.25482	1.05395	0.798896	0.621344	0.477273	0.547086	1.51053	1.56933	0.80806	0.562021	0.302459	0.495001	1.48856	2.1724	0.676253	0.56443	0.462339	0.43847
GH_A03G0710	0.790196	turquoise	Beta-fructofuranosidase, soluble isoenzyme I	1.9655	1.88967	0.932075	0.587068	0.954901	0.932062	2.35333	2.14819	1.03575	0.84118	0.679022	0.928702	2.30957	1.45963	0.60844	0.593383	0.726509	1.13918	1.63027	0.764688	0.413957	0.696342	0.428784	0.612146
GH_A09G1591	0.796064	turquoise	Tropinone reductase-like 1	1.54778	3.26574	1.34599	0.37928	0.792391	0.875187	1.42302	1.39055	1.16491	0.252838	0.453006	0.372106	1.2225	1.70197	0.267098	0.271444	0.386955	0.641558	0.953564	1.26467	0.406234	0.0762708	0.229059	0.179702
GH_D09G1476	0.862505	turquoise	Tropinone reductase-like 1	2.44175	3.50622	1.80686	0.390785	0.574317	0.428035	2.46049	2.84389	1.15528	0.436513	0.431843	0.895353	1.41941	2.36939	0.847681	0.654098	0.229916	0.665521	0.954076	1.5413	0.256204	0.134215	0.18202	0.201293
GH_A08G2444	0.928078	turquoise	Receptor-like protein 12	1.53618	1.91871	1.50508	0.602847	0.530006	0.557145	1.96646	1.60918	1.44618	0.50214	0.566292	0.463921	2.2541	1.76496	0.866263	0.297114	0.570919	0.431175	1.57622	1.36584	0.898606	0.628554	0.699266	0.629798
GH_D01G1901	0.89929	turquoise	Actin-depolymerizing factor 5	12.7229	9.66542	5.8868	2.59056	2.37597	0.899	12.7701	9.58278	9.71511	1.45888	2.99467	0.973128	15.5833	9.36551	8.31644	1.66977	1.88213	1.1501	12.3467	9.58993	7.79184	2.44814	2.557	1.26242
GH_A03G0090	0.808374	turquoise	Protein SIEVE ELEMENT OCCLUSION B	7.29923	3.17824	2.40107	0.697172	0.903947	0.976546	7.81449	4.36678	2.53402	1.51716	1.68157	1.2997	5.92064	3.1537	2.39738	0.264432	0.429124	0.140755	7.50944	3.15899	1.36071	0.370338	0.428193	0.212717
GH_A11G0057	0.818002	turquoise	Protein PLANT CADMIUM RESISTANCE 6	3.05097	2.92412	2.50178	0.898207	1.20275	0.970804	2.93954	2.9147	2.97086	0.940072	1.45164	1.07776	1.63504	2.46835	1.30104	0.470215	0.922108	0.610079	1.94601	1.89464	1.79006	0.430797	0.659228	0.820178
GH_D03G1483	0.977733	turquoise	Aquaporin TIP1-3	14.2334	15.2784	9.20928	2.68738	1.69583	1.14143	12.6209	13.3236	6.21708	1.49384	1.7303	0.653882	14.4207	13.6144	7.71682	1.95907	1.90946	1.86738	12.1748	13.8244	5.96929	1.84643	2.12342	1.45102
GH_A05G1981	0.807457	turquoise	Cytochrome P450 82A3	12.7297	7.28975	6.28091	2.71312	3.32486	1.1313	14.6191	13.0974	9.41908	2.68436	2.46962	1.19435	19.2566	7.96316	6.18654	2.65069	2.65958	1.21125	22.039	7.27347	5.85338	2.52181	2.28627	0.982779
GH_D11G0157	0.907595	turquoise	NDR1/HIN1-like protein 1	5.83468	6.32017	4.92319	2.02431	2.02629	1.77122	4.41712	5.86854	6.25514	2.82862	1.77253	1.564	6.7268	6.05108	5.83543	2.57503	1.68106	2.01863	5.74595	7.88074	3.78086	1.94986	1.88343	1.22532
GH_D11G2025	0.889283	turquoise	3-ketodihydrosphingosine reductase	17.7568	25.0376	16.054	6.25296	7.35107	2.21648	13.5928	23.1817	16.6372	3.32775	5.66382	2.34453	22.8628	22.8779	23.2017	3.63925	5.12221	2.76245	19.1015	24.5295	17.7139	3.6904	5.95657	2.78872
GH_D04G0028	0.715657	turquoise	Probable protein phosphatase 2C 8	3.63685	3.43553	3.06624	1.27318	2.45919	1.23666	1.63768	3.35098	2.54349	1.41602	1.77434	1.28432	6.55982	3.20563	2.35832	1.32735	2.3762	1.50732	3.3749	2.38716	2.14715	1.23639	1.58857	1.02847
GH_D13G0262	0.967576	turquoise	ADP-ribosylation factor GTPase-activating protein AGD4	1.87012	2.13939	1.195	0.462126	0.272558	0.353373	2.19758	2.24913	1.64362	0.499663	0.266467	0.233761	2.54636	2.26744	1.19582	0.444208	0.265267	0.313972	2.40776	2.84439	1.1756	0.734596	0.410929	0.552111
GH_D13G0368	0.883479	turquoise	E3 ubiquitin-protein ligase RNF170	5.56848	3.51514	1.97639	0.787773	0.800436	0.308795	4.28612	5.22923	2.55227	0.604902	1.11857	0.751495	3.70121	2.52407	0.401479	0.476307	0.514622	0.413987	5.63821	2.99657	1.29054	0.692317	0.790287	0.515016
GH_A12G2657	0.765675	turquoise	Protein DOWNY MILDEW RESISTANCE 6	52.8781	87.1182	49.6411	32.8295	26.9124	35.9437	68.1423	60.7003	43.3352	23.2788	19.9011	26.8194	36.9043	48.7834	15.2047	21.8971	13.636	22.5922	25.0015	44.3125	17.5168	23.9322	15.2116	26.0183
GH_A11G1823	0.80984	turquoise	MLO-like protein 4	1.74226	1.63102	1.0638	1.14012	0.591384	0.588736	1.86247	2.22877	2.12693	0.972	0.696	0.781335	3.03015	2.12788	2.10274	1.35534	0.623706	0.433441	1.89898	1.39944	1.45187	1.04101	0.718971	0.367865
GH_A13G0963	0.880358	turquoise	Universal stress protein PHOS32	5.97822	5.8808	3.01498	2.32944	2.22571	0.526981	6.38008	9.88282	5.10994	1.64601	2.86151	0.432446	11.1297	7.76206	6.14667	1.16756	2.07291	0.820394	6.68357	4.61586	4.03743	1.51407	1.51029	0.281661
GH_D12G2843	0.760566	turquoise	Peroxidase 66	1.13004	0.855464	0.521079	0.502144	0.579384	0.249227	1.37965	2.59881	1.78048	1.15785	0.603627	0.557948	2.67157	2.16344	1.52827	0.966202	0.616881	0.752912	2.18506	1.76698	1.39371	0.839376	0.627225	0.764758
GH_D05G2363	0.801411	turquoise	WAT1-related protein At1g21890	2.40286	3.65192	3.01892	1.36244	0.402094	1.77433	3.15084	3.16666	2.87882	1.38087	0.213962	1.3184	1.31309	2.99914	0.745176	0.772506	0.456175	1.13121	1.78236	4.00626	0.48119	0.571869	0.208486	0.790469
GH_A06G1695	0.781556	turquoise	Thiamine thiazole synthase 2, chloroplastic	9.87891	7.26484	4.38398	3.30442	1.09566	2.94369	10.7399	6.10103	2.8911	2.63019	1.66972	3.041	7.34867	10.88	3.01402	3.86772	1.23454	6.5517	9.05224	11.9892	1.72993	3.79574	0.965904	6.50832
GH_A03G0494	0.929042	turquoise	Transcription factor MYB48	26.3706	24.5027	13.7533	10.6068	7.4331	5.48138	22.2921	20.4915	13.0068	7.97487	6.92379	4.65749	35.7075	24.697	8.97891	6.43972	4.54571	3.51719	25.7638	18.0876	6.45811	5.80262	3.80979	3.07151
GH_D03G1481	0.922553	turquoise	Transcription factor MYB48	9.87781	14.8895	8.39922	6.62821	3.85533	2.08635	7.98436	11.2709	7.54787	5.37593	3.37019	2.3464	11.4989	13.7055	5.96767	3.08866	2.26977	1.60114	6.55651	9.40198	3.0794	2.59524	1.65156	1.3794
GH_A01G2321	0.894199	turquoise	Aquaporin PIP2-2	57.6847	88.5571	58.7641	37.3085	29.938	25.7439	56.73	83.746	51.2148	22.9506	21.3442	24.7658	51.0196	62.2064	33.744	20.6163	17.393	23.6088	40.9607	49.3454	25.0296	22.7552	13.4045	20.1832
GH_A10G0246	0.882226	turquoise	Serine carboxypeptidase-like 31	38.8685	30.3222	21.1291	20.3167	9.49113	8.31314	29.593	19.3475	23.5277	12.8277	11.3894	10.8139	42.6656	38.5531	27.9717	8.86044	5.88416	6.9834	26.1578	34.9147	17.687	11.6034	7.579	5.72241
GH_A07G2346	0.897367	turquoise	Probable LRR receptor-like serine/threonine-protein kinase At5g63710	1.66099	2.45182	1.52961	1.44932	0.532122	0.384191	1.49414	2.19369	2.04728	1.09535	0.723254	0.382029	1.96501	2.08381	1.78664	0.655944	0.86248	0.449809	2.14451	2.60846	1.55301	0.943194	0.654574	0.400829
GH_D07G2304	0.847718	turquoise	Auxin-induced protein AUX28	47.978	70.5921	38.3005	49.0306	17.2062	17.4777	47.1389	73.1648	46.001	55.2326	21.9399	19.628	63.5383	69.0184	37.9618	38.6693	13.4171	13.3645	42.4412	67.5484	29.7429	46.9048	15.2013	15.5484
GH_A10G1685	0.93011	turquoise	Expansin-A5	89.7153	105.805	61.8745	58.7857	22.9251	21.6617	93.9185	126.729	92.7446	47.5859	34.5025	35.6297	97.3024	124.075	83.8221	45.23	23.9537	37.1822	92.9082	151.567	66.3894	53.5606	28.4052	37.287
GH_D10G1637	0.942272	turquoise	Sulfate transporter 3.1	15.9062	18.3959	12.1771	8.68828	3.92387	3.70896	14.3059	18.8304	17.2272	7.58661	6.8893	5.39611	19.0707	19.0125	13.3165	3.95473	3.14302	2.81111	13.0377	16.8518	9.99331	4.23647	3.08322	2.2324
GH_A03G1633	0.937643	turquoise	WAT1-related protein At1g70260	13.1747	16.6788	12.9205	9.0107	6.41114	3.8724	12.761	19.558	15.1654	5.39024	7.32008	5.02064	20.8365	21.0713	10.9664	4.41524	4.82695	4.10493	15.3972	14.9953	9.72068	6.37583	5.72362	5.64297
GH_D02G1799	0.961541	turquoise	WAT1-related protein At1g70260	17.0321	25.3116	16.4778	10.4827	6.62811	4.40312	17.9469	27.5505	15.9503	7.22564	5.61502	4.81371	24.7275	27.8405	12.0196	3.82709	3.26162	3.30977	17.2743	18.8485	10.9307	5.71918	4.77627	3.5214
GH_D08G1266	0.875217	turquoise	Alcohol dehydrogenase-like 4	14.9374	21.0733	14.9677	7.91804	6.51678	2.65555	11.3232	18.6398	15.4187	6.17104	7.06527	3.77644	14.9437	19.437	16.4117	6.41734	5.08736	4.12983	10.7049	20.69	12.7506	6.54613	5.76284	3.78884
GH_A04G0230	0.889263	turquoise	Transcription factor bHLH123	7.10542	8.13664	5.77557	3.27327	2.69714	0.998743	4.14484	5.41622	4.71009	1.91182	2.16232	1.53869	6.65148	5.04345	4.04382	1.69425	2.09272	0.960762	7.87803	8.04598	5.05967	2.24239	2.28895	1.22359
GH_A12G2818	0.916231	turquoise	Peroxidase 66	3.15772	4.00935	2.19447	1.74141	1.57689	1.66514	2.1002	4.37088	2.59201	1.98757	0.966599	1.04886	3.31636	4.15019	2.25674	1.25052	1.06322	1.25664	2.73675	2.78494	1.76479	0.943101	0.957555	0.401431
GH_D02G0591	0.801864	turquoise	E3 ubiquitin-protein ligase SIRP1	0.91666	1.29555	0.0616998	0.0311793	0.156267	0.0320998	0.748325	0.0636348	0.063893	0.0666257	0.12949	0.132156	0.960547	1.25668	0.0298782	0.0975029	0.130906	0.001	0.81501	0.877925	0.031435	0.001	0.0659944	0.163081
GH_D02G1585	0.703652	turquoise	DnaJ homolog subfamily B member 8	1.54867	1.44616	0.641165	0.265971	0.226945	0.455622	1.10467	1.08928	0.450162	0.741816	0.384558	0.636358	1.15763	2.22858	0.380273	0.616734	0.237643	1.13843	1.6209	3.13899	1.1597	0.587947	0.396978	1.06135
GH_D02G1916	0.768431	turquoise	Indole-3-acetic acid-amido synthetase GH3.17	1.1965	1.46281	1.45246	1.07853	0.593212	0.33327	0.616835	1.55215	0.871141	0.679497	0.239958	0.227317	1.41754	1.99803	0.924736	1.02471	0.609976	0.369362	1.37672	2.55569	1.1445	0.916025	0.683342	0.447276
GH_D13G2561	0.94946	turquoise	Transcription factor MYB48	2.37422	2.98775	1.217	0.827779	0.475772	0.503094	2.0558	2.54911	0.78975	0.952784	0.414744	0.655284	2.51059	3.106	1.11944	0.439861	0.351883	0.346465	3.05323	3.56414	0.924806	0.935713	0.404677	0.647374
GH_A08G2817	0.941444	turquoise	Glutaredoxin-C6	7.11345	10.6033	5.65851	4.4626	2.19347	3.51358	6.81713	10.6935	5.14353	4.55776	4.8971	3.85124	8.28377	11.645	5.05412	2.62985	2.26022	2.66122	9.31981	10.0181	2.99498	3.67042	1.6339	3.7974
GH_A05G3118	0.791466	turquoise	Laccase-12	0.420832	1.39201	0.594972	0.340192	0.567101	0.286313	1.47365	1.77052	0.831805	0.438775	0.420168	0.32513	1.31384	1.02697	0.310585	0.220527	0.3236	0.359471	0.510824	0.596364	0.172184	0.122563	0.164039	0.212848
GH_D08G0793	0.852211	turquoise	BTB/POZ domain-containing protein At1g03010	0.970184	1.03089	0.611011	0.597978	0.205893	0.30274	0.528422	1.06269	0.693456	0.598763	0.574807	0.632101	1.32119	1.1171	0.420065	0.34579	0.193652	0.506861	1.18998	1.59142	0.336934	0.49378	0.441873	0.428989
GH_D08G1199	0.908751	turquoise	Auxin-responsive protein SAUR32	5.80869	12.8004	6.65333	3.29579	5.1252	2.96317	7.29004	11.264	6.13368	4.55428	3.12551	2.52564	6.50215	8.88922	4.0934	2.51286	2.90502	2.513	8.0503	9.39439	3.55919	3.15181	2.76598	2.92092
GH_A11G3012	0.927448	turquoise	Bidirectional sugar transporter SWEET16	4.06066	3.3149	2.27937	1.94665	1.40617	1.07608	4.32922	4.50861	3.24451	1.84126	1.73392	1.33724	4.31071	3.2596	1.37788	0.983333	0.571533	0.741609	3.86828	2.97051	1.86994	1.18485	1.025	0.615064
GH_A05G2167	0.987794	turquoise	Phosphoglycerate mutase-like protein 1	7.12121	8.17496	4.71917	2.64206	1.90354	1.30318	7.45101	9.14974	4.66039	2.06264	1.77872	1.23279	7.18633	7.33537	3.48476	1.66855	1.45154	1.073	5.88709	7.11055	3.18653	1.91394	0.898544	1.22795
GH_D08G1864	0.898574	turquoise	Protein NRT1/ PTR FAMILY 7.3	7.52393	4.10256	2.51588	0.895847	0.822163	0.49541	5.60928	4.84415	2.25512	1.0638	1.2589	0.8382	6.44889	5.73532	1.74892	0.466025	0.331545	0.382586	7.48786	3.58044	1.29404	1.27786	0.468372	0.238924
GH_D09G2208	0.83347	turquoise	UDP-glycosyltransferase 89C1	1.78557	1.13358	1.06401	1.0051	0.508446	0.410742	2.22711	1.49006	1.6196	0.529661	0.843185	0.415951	2.64183	1.77319	0.360787	0.606003	0.548455	0.43621	1.39431	1.46912	0.558062	0.64029	0.338368	0.532531
GH_A05G1960	0.929848	turquoise	NAC domain-containing protein 86	3.89199	4.59899	2.36162	1.37809	1.80036	1.32057	2.86811	4.07313	1.78591	1.02107	1.22157	1.26064	3.69787	3.93126	1.39171	1.17294	1.12681	1.28641	4.64604	4.41705	1.55367	2.00998	1.54151	1.90307
GH_D05G0184	0.890059	turquoise	Uncharacterized RNA-binding protein C17H9.04c	2.55934	2.23412	0.78037	0.326415	0.0475966	0.144308	1.25851	2.15739	1.21028	0.143955	0.236541	0.0531488	2.10543	4.01183	1.00359	0.0454578	0.001	0.481058	3.83547	3.37798	0.424421	0.482418	0.147914	0.001
GH_D04G1895	0.820405	turquoise	Squalene monooxygenase	3.32861	1.62923	0.915477	0.71427	0.395289	0.336764	2.45597	1.63979	0.848977	0.701472	0.469363	0.428231	2.23819	1.38833	0.31336	0.256236	0.123758	0.541434	3.04307	1.46813	0.499317	0.511075	0.329431	0.312776
GH_D08G2615	0.972269	turquoise	Protein NRT1/ PTR FAMILY 4.4	16.9808	17.2235	11.2536	8.13756	5.06368	4.81072	15.5792	16.994	12.2797	7.61131	5.29465	6.62311	17.7384	15.0697	6.36022	4.35979	2.75341	3.89701	17.3811	15.4543	5.48751	6.40977	3.65602	3.75249
GH_D05G2675	0.941006	turquoise	Receptor protein-tyrosine kinase CEPR1	1.20304	1.41384	0.920233	0.464021	0.32871	0.280416	1.45012	2.20977	1.0998	0.605406	0.508772	0.504923	2.01903	2.17487	0.956108	0.390474	0.395572	0.289549	1.45741	2.13862	0.907335	0.76136	0.442871	0.398643
GH_D04G0267	0.866933	turquoise	Protein SIEVE ELEMENT OCCLUSION B	2.04525	2.19835	1.14255	1.00584	1.01519	0.737961	1.20532	1.77425	0.738054	0.639508	0.580176	0.359213	2.23064	2.00373	0.787305	0.614962	0.612099	0.486942	2.55229	2.69339	1.67512	0.79125	0.861065	0.759798
GH_A09G0333	0.780577	turquoise	Probable galactinol--sucrose galactosyltransferase 5	0.734642	1.05497	0.832825	0.419607	0.246856	0.244374	1.01704	1.58832	1.26243	0.482915	0.711025	0.381169	0.773384	0.956707	0.762274	0.299734	0.343175	0.347408	0.563977	0.891005	0.734768	0.466159	0.429471	0.211158
GH_D02G2536	0.943057	turquoise	Organ-specific protein P4	41.9879	59.4552	32.8497	27.8863	21.3097	12.0616	36.6513	54.7118	34.0143	16.3133	11.0152	8.29625	46.8423	60.0393	33.6891	17.3114	12.8985	8.20235	42.3308	65.1921	29.7596	21.1084	17.9644	8.02595
GH_A01G2041	0.950518	turquoise	Aminoacylase-1	6.15507	7.98503	5.31996	3.37664	2.78429	1.82535	6.63283	9.6156	4.69703	2.76058	3.26619	2.38415	8.28602	8.87385	6.08016	1.95604	3.33866	2.32276	7.55299	8.78538	5.43232	2.61013	3.17004	2.32907
GH_A03G1774	0.932229	turquoise	Protein E6	24.5188	33.2956	21.3431	15.4281	8.73437	9.00434	21.284	29.893	21.9971	12.0657	10.6164	9.2004	28.3385	31.0622	19.8778	10.0394	9.20212	7.81918	22.1524	42.0082	18.545	12.6791	9.35677	8.8968
GH_A02G1231	0.939932	turquoise	1-aminocyclopropane-1-carboxylate oxidase 5	3.69502	4.99861	2.86877	1.32463	1.53135	0.614949	3.66226	5.76095	2.73854	1.17039	1.90226	1.03545	6.3933	5.67355	3.87191	1.62884	1.92659	0.940002	4.78154	6.1225	1.763	1.17047	0.993861	0.825313
GH_A10G1515	0.907408	turquoise	Protein SHORT-ROOT	7.09599	10.4459	7.48736	4.194	3.17814	2.64355	6.76696	10.5582	8.24279	3.84571	4.30825	3.19839	8.95308	10.5563	8.4172	3.49512	2.87118	2.23838	7.00983	13.0507	5.70954	4.03056	2.92158	2.24746
GH_D05G3220	0.888875	turquoise	Protein LAZY 1	7.2665	7.18327	4.4446	4.06914	2.73733	2.38819	7.77448	7.75517	7.87818	4.49684	3.82442	2.8239	9.34205	6.44376	5.96762	2.25325	1.51075	2.25441	5.83221	5.87289	4.81208	2.52885	2.12543	1.39901
GH_D10G0646	0.960988	turquoise	PRA1 family protein F2	13.0165	17.4273	10.0802	6.36578	3.16811	3.21223	13.1574	18.7796	11.3208	6.50127	5.84463	4.25359	13.5233	13.8611	12.0328	3.94895	3.83716	3.45572	12.8682	17.9021	8.43717	4.92481	3.33895	2.97855
GH_D04G0777	0.876333	turquoise	Protein LAZY 1	0.885692	1.37367	0.639738	0.372183	0.0915815	0.0902349	1.14938	1.97324	0.850672	0.426804	0.107586	0.155305	1.33559	2.22335	0.82531	0.134689	0.207078	0.13094	0.878761	2.79932	0.527265	0.266313	0.178039	0.261174
GH_A02G0870	0.904427	turquoise	Homeobox-leucine zipper protein HAT22	9.23001	16.6984	11.6813	6.6281	6.55811	4.61473	9.30173	13.1251	11.5413	4.79491	5.31611	5.05975	13.016	12.1717	7.60814	3.21124	4.05488	2.83189	14.386	14.2652	11.0458	5.21353	4.00039	3.47719
GH_D05G2185	0.920205	turquoise	Receptor protein-tyrosine kinase CEPR1	5.58478	8.87543	4.76394	3.16744	1.91017	2.02245	4.06187	9.26222	5.50037	2.66838	2.22251	2.07009	6.79387	9.31039	4.83085	1.84841	1.6325	1.51878	5.41816	10.0138	5.16823	2.21831	1.70894	1.41271
GH_D02G0397	0.965739	turquoise	Auxin-responsive protein IAA14	37.5652	37.5797	23.9643	18.5606	10.0574	5.97909	40.8611	45.4337	30.7724	17.6258	10.9761	7.52671	44.1412	42.6467	31.9463	15.0624	7.96966	7.21439	41.4027	46.1957	22.5113	15.1679	8.41511	6.96949
GH_A13G1757	0.861617	turquoise	EP1-like glycoprotein 3	0.984119	1.39969	1.05928	0.212808	0.0970635	0.169621	1.27154	2.38905	1.46462	0.172989	0.440643	0.179977	2.0859	2.69048	1.65423	0.112981	0.315738	0.0419932	1.78714	2.96273	1.58744	0.102728	0.329189	0.113292
GH_D06G1030	0.942462	turquoise	Aquaporin TIP4-1	228.932	311.05	167.114	114.112	94.4107	64.8536	176.901	321.641	197.924	99.8917	122.055	85.2111	265.399	353.107	222.973	84.7149	80.0185	73.6613	240.049	306.107	172.586	86.1685	76.7444	62.0745
GH_D12G2109	0.947643	turquoise	Protein IQ-DOMAIN 14	35.4306	46.0424	29.5559	19.7909	17.6821	10.8842	25.68	43.767	32.0152	17.6269	17.5503	13.0684	40.5142	49.0325	26.9629	13.1019	10.4729	11.1367	30.5925	45.7357	15.3165	14.4077	10.5833	12.1363
GH_D09G0952	0.878078	turquoise	Dehydration-responsive element-binding protein 3	18.9	10.7121	7.85508	4.01999	3.19594	1.22392	16.6982	14.3642	10.2531	3.81996	4.65403	1.65445	24.4517	14.3579	7.04639	3.046	2.58811	1.33158	12.6408	8.97667	4.31904	2.87245	1.98994	1.46351
GH_A03G1806	0.95317	turquoise	Clathrin light chain 1	2.87164	4.01817	2.10193	0.732142	0.769089	0.346923	2.7004	4.04582	2.86963	0.941841	1.12191	0.400749	3.96087	3.17659	2.2317	0.561639	0.831839	0.44602	2.61169	2.77338	1.67134	0.532559	0.747429	0.630071
GH_A11G3694	0.806174	turquoise	Probable xyloglucan endotransglucosylase/hydrolase protein 32	66.0387	43.0279	37.6435	22.0342	13.0867	9.86436	63.5661	46.1898	45.1802	18.6571	20.3586	11.9073	67.7436	29.0805	30.8745	15.612	13.0416	13.139	57.4297	25.7267	34.6943	19.577	17.5309	14.759
GH_D11G0520	0.758534	turquoise	Lipase	256.683	382.486	314.958	194.848	122.607	111.236	232.855	315.079	283.353	128.163	111.768	113.629	376.596	466.093	459.998	150.076	111.608	146.937	311.226	565.461	381.222	186.707	149.731	178.137
GH_A03G0140	0.864185	turquoise	Protein NRT1/ PTR FAMILY 6.3	3.52126	4.89072	3.08728	1.98919	1.0881	1.38291	3.77907	6.24689	4.25071	2.29405	1.29456	1.42799	6.18599	9.01388	4.32227	2.08619	0.999621	2.31973	4.28704	7.68634	3.14578	2.798	1.1348	2.23018
GH_D07G2337	0.727026	turquoise	Protein DMR6-LIKE OXYGENASE 1	0.960913	0.834962	0.984151	0.29175	0.568245	0.30407	1.17034	1.66585	1.37695	0.485729	0.400263	0.218315	2.72279	1.19967	1.17184	0.197364	0.371444	0.269213	1.23393	0.551914	1.02226	0.400557	0.365306	0.151603
GH_A01G1784	0.924891	turquoise	Actin-depolymerizing factor 5	7.98958	7.77882	5.42297	3.50661	2.76974	1.68869	8.76102	9.08602	8.12932	3.86051	2.93464	1.9992	11.1922	6.51154	6.60962	1.94827	2.00748	1.26414	9.65596	8.79637	5.61166	2.70455	1.86111	1.60945
GH_D04G2013	0.918372	turquoise	Ribosomal RNA large subunit methyltransferase E	1.38735	1.78053	0.90028	0.519745	0.538022	0.360293	0.966186	1.36353	0.951435	0.338286	0.641123	0.250318	1.04344	1.40555	1.14109	0.237344	0.157981	0.180692	1.28189	1.09108	0.563511	0.310702	0.384098	0.339359
GH_A04G0255	0.903636	turquoise	Probable 2-oxoglutarate-dependent dioxygenase AOP1.2	0.927967	1.0045	0.592897	0.195489	0.020924	0.0877498	0.491417	0.667142	0.3118	0.105966	0.132642	0.0688342	1.0974	0.590017	0.378516	0.001	0.243043	0.0213212	0.897815	0.856246	0.469367	0.182403	0.0869418	0.300408
GH_D08G1468	0.83171	turquoise	GDSL esterase/lipase At3g62280	0.924943	1.39787	0.572012	0.262053	0.273772	0.274344	0.709641	0.775987	0.18971	0.0935367	0.150957	0.0599248	1.03976	1.96787	0.948505	0.212076	0.150585	0.264218	1.1454	1.5433	0.461037	0.559124	0.335444	0.304279
GH_A07G2314	0.88852	turquoise	TPR repeat-containing protein DDB_G0285095	11.9974	8.53979	6.98004	4.16288	3.36404	2.81946	10.0828	8.98635	7.28133	4.19284	3.80897	2.04449	11.8338	7.33954	6.06366	2.73208	2.73712	2.57959	11.1792	6.5274	6.56828	2.6944	2.49219	2.64385
GH_D07G0697	0.857786	turquoise	Wall-associated receptor kinase 5	4.32733	5.21778	5.00731	2.65158	1.91215	0.949186	2.96248	5.57047	4.5753	2.38397	2.38889	1.45885	5.83277	5.28732	5.44939	1.84743	2.00042	1.32527	4.58155	5.89702	3.91214	1.80377	1.84218	0.690292
GH_A10G0144	0.926069	turquoise	Probable xyloglucan endotransglucosylase/hydrolase protein 8	7.74058	10.6754	5.58591	5.32311	2.85587	2.11597	10.6104	15.9489	8.65903	5.48542	3.14919	2.86131	10.8289	11.774	5.98294	4.35349	1.98466	2.02255	8.67216	7.78541	4.29336	2.83171	1.62604	1.55114
GH_A02G1719	0.970763	turquoise	Glycine-rich domain-containing protein 1	1.94707	3.23096	1.67405	1.20883	1.20673	0.917629	2.50407	2.75702	1.72859	1.08896	0.686224	1.09658	2.52945	2.42752	1.18421	0.932767	0.698064	0.727384	2.59067	2.6409	0.9901	1.03213	0.744928	0.94689
GH_A05G2299	0.879159	turquoise	Membrane-anchored ubiquitin-fold protein 5	4.45633	6.81825	4.20579	3.40258	1.66803	2.29408	4.27446	6.19293	2.91471	2.51337	2.11185	1.89219	5.7332	7.04472	3.04248	1.49906	2.60114	3.53759	4.04481	8.11212	1.86088	2.5068	1.96462	2.89973
GH_D12G1088	0.88092	turquoise	Calmodulin-binding protein 25	0.636285	1.08819	0.33434	0.35297	0.535754	0.334491	0.803855	1.39135	0.272581	0.364011	0.267408	0.547112	0.910664	1.05096	0.306139	0.213822	0.208373	0.314543	0.713057	1.04553	0.248152	0.291293	0.123161	0.109983
GH_D02G1535	0.878216	turquoise	MLP-like protein 31	2.81138	3.44904	1.70519	0.948861	1.22251	0.623489	2.00834	5.26321	2.20912	1.77258	0.848046	1.07709	2.83497	3.62588	2.20791	1.27443	0.67837	0.842043	3.15104	5.34486	1.61337	1.94875	1.20396	1.08333
GH_D06G1408	0.870552	turquoise	Cysteine-rich repeat secretory protein 55	2.71325	2.37605	1.40948	1.45494	0.933676	0.807435	2.58887	2.17823	1.25276	1.1395	0.536791	0.997489	2.08189	1.6404	0.904662	1.02412	0.749413	0.933526	1.96795	3.22124	0.780126	1.25772	0.825667	1.03769
GH_A07G0506	0.814774	turquoise	glycine-rich cell wall protein-related	2.99815	3.15554	1.80132	1.65963	0.726214	0.865384	1.55405	2.96052	1.25788	1.63183	0.729516	1.22848	2.73634	3.84917	1.00268	1.26135	0.491122	1.07226	2.88924	5.72305	1.31671	2.0515	0.810864	1.00865
GH_A07G2582	0.830476	turquoise	Protein of unknown function, DUF642	1.83363	1.67171	1.51715	1.05422	0.448247	0.505234	2.09486	1.48577	1.12886	0.800083	0.383603	0.929826	1.57327	1.82091	0.688988	0.819447	0.534228	1.25805	2.20031	2.6665	0.604711	1.14582	0.502576	1.01259
GH_A05G3198	0.940922	turquoise	Protein LAZY 1	7.49705	8.77805	5.05711	4.03736	2.11054	2.61449	9.34281	9.72195	6.86729	4.8985	3.59547	3.27224	8.95762	5.71512	3.54143	2.47213	1.65335	1.81205	7.78265	7.82393	3.65488	2.91244	1.84219	2.0844
GH_D04G2061	0.965878	turquoise	Putative clathrin assembly protein At2g01600	6.08799	8.79605	4.71781	3.1081	2.94371	2.21217	6.06243	9.67455	4.54822	2.59166	2.99967	2.94383	6.14281	7.42783	3.57009	2.35753	2.06329	2.10136	6.25215	6.93033	3.10279	2.80889	1.82451	1.98623
GH_A07G0741	0.850736	turquoise	Transcription factor BEE 3	1.65245	1.82498	1.31991	1.08623	0.451361	0.314803	0.966135	1.34845	1.04003	0.745218	0.344944	0.185507	2.32365	1.69863	0.784284	0.666662	0.449246	0.608524	1.64358	2.73713	0.882032	1.04067	0.612324	0.812365
GH_A08G2312	0.874705	turquoise	UDP-xylose transporter 3	1.90264	2.23007	1.11163	0.834881	0.42992	0.37889	0.982353	0.844813	0.53687	0.523576	0.374999	0.491934	1.63372	2.02832	0.929977	0.548396	0.391021	0.287188	1.8512	1.87301	0.610012	0.442347	0.427176	0.310573
GH_A09G2024	0.924537	turquoise	Heavy metal-associated isoprenylated plant protein 30	1.62487	2.70625	1.16614	1.53134	0.476109	1.05317	1.8226	3.69828	1.22573	0.930023	0.293978	0.845724	2.82596	2.7405	0.895056	0.316842	0.150137	0.625232	2.14419	2.72632	0.587684	1.01396	0.301363	0.562143
GH_D07G0524	0.869224	turquoise	Calmodulin-regulated spectrin-associated protein 2	1.35042	2.60197	0.894456	0.364501	0.627625	0.830849	2.49068	3.29719	0.544524	0.242933	0.0575527	0.363873	1.04627	2.39875	0.964224	0.34966	0.179782	0.538224	1.67896	2.70055	0.581307	0.30582	0.234255	0.888997
GH_D11G3581	0.883429	turquoise	Probable nucleoredoxin 1	1.22049	2.36116	1.53913	0.677238	0.418454	0.205409	1.82999	2.41699	2.13218	1.17474	0.626481	0.238757	1.23398	2.23584	1.2392	0.56668	0.500229	0.202774	1.41343	2.36053	0.873778	0.326043	0.0867854	0.407531
GH_D04G0551	0.931506	turquoise	WAT1-related protein At5g40240	1.6483	2.44291	1.46341	0.825839	0.414619	0.669545	2.54485	2.95412	1.38445	1.27467	0.632002	0.665663	2.06737	1.80707	0.710201	0.527851	0.545501	0.591069	2.0803	2.40617	0.668776	1.20957	0.568216	0.674512
GH_D08G1647	0.836569	turquoise	Cyclin-U2-2	1.53744	2.08567	1.23313	0.396216	0.590378	0.595901	1.05965	1.38102	0.774576	0.521323	0.446629	0.401406	1.68847	2.25501	1.20433	0.770986	0.642394	0.93692	0.979534	2.54436	0.567666	0.650177	0.482546	0.649708
GH_D02G1407	0.733188	turquoise	Probable WRKY transcription factor 57	1.07223	1.38409	0.75335	0.37634	0.508531	0.341741	0.922543	1.31405	1.07205	1.24686	0.664581	0.3626	1.06874	2.24306	0.893516	0.589607	0.452397	0.852384	1.23007	2.72788	0.542865	0.991607	0.488549	0.296409
GH_A04G0939	0.910505	turquoise	Peroxidase 21	0.98768	0.686002	0.362159	0.20362	0.180414	0.0615732	1.33137	1.13066	0.528341	0.209597	0.266242	0.0200776	1.09295	0.88294	0.380374	0.173575	0.188115	0.0202695	1.2075	1.02556	0.698234	0.103936	0.105074	0.123131
GH_A04G1144	0.783769	turquoise	Protein of unknown function (DUF1423)	3.58832	2.525	1.73699	0.581043	0.221094	0.360365	4.37735	1.96145	2.31893	0.149239	0.728616	0.435085	2.76876	1.43635	2.12134	0.447475	0.443052	0.219406	3.7751	2.24761	2.89367	0.385328	0.418803	0.0732304
GH_A09G0292	0.806554	turquoise	WAT1-related protein At5g40240	1.42617	1.86337	1.13584	0.53454	0.546094	0.993599	2.30896	2.72024	1.15734	0.887946	0.612034	0.824242	1.21603	1.09891	0.580406	0.428276	0.344629	0.344526	1.11544	1.25654	0.398931	0.187316	0.358917	0.359669
GH_A02G0576	0.739074	turquoise	E3 ubiquitin-protein ligase SIRP1	1.12751	1.57656	0.273173	0.165703	0.444683	0.126106	1.15283	0.195752	0.26815	0.0679132	0.584902	0.0977366	0.644464	1.89479	0.352166	0.0948684	0.431576	0.001	1.02929	0.896698	0.578823	0.101597	0.0342989	0.001
GH_A05G2363	0.877041	turquoise	Aldehyde dehydrogenase family 3 member H1	1.17068	1.39109	1.05328	0.906324	0.354266	0.25769	1.21868	2.18296	1.22516	0.771467	0.47282	0.414844	1.99636	1.47347	0.549807	0.328145	0.418908	0.401665	1.4331	0.859725	0.888694	0.736527	0.535421	0.344614
GH_A13G2572	0.863616	turquoise	Aquaporin TIP1-3	44.2673	62.0278	38.9858	25.0657	21.5909	19.0145	58.6729	80.9809	43.9528	24.5384	27.7704	26.3834	41.2677	44.7615	27.012	19.0842	14.7479	19.2895	32.3464	39.9136	20.9638	16.1284	11.6705	15.7074
GH_D13G1018	0.756606	turquoise	Universal stress protein PHOS32	2.92476	2.13501	1.28213	1.18176	0.997455	0.638669	3.20756	4.16337	3.02853	1.79381	1.53481	0.390396	4.39626	3.10682	2.73377	1.33656	1.62237	0.687297	2.11498	1.34785	1.57893	1.63584	1.0608	0.75647
GH_D04G1111	0.812509	turquoise	Protein SELF-PRUNING	0.388465	0.460831	0.332805	0.0787344	0.0386478	0.001	1.10285	1.11714	0.0829378	0.001	0.001	0.0779483	0.923261	0.30907	0.196521	0.001	0.0817203	0.001	0.203488	0.794304	0.161354	0.001	0.001	0.001
GH_A07G2209	0.948181	turquoise	Ras-related protein RABB1c	3.02708	3.26362	1.73181	0.707914	0.408304	0.603498	2.26821	3.22885	1.24789	0.515681	0.635826	0.595498	3.51784	2.49221	1.84217	0.878943	0.749633	0.708647	2.83405	3.78202	2.07213	0.861723	0.576522	0.528925
GH_A05G2166	0.818562	turquoise	Transcription factor bHLH93	0.678633	1.06342	0.477329	0.377982	0.213802	0.647279	0.547894	1.32908	0.348227	0.48393	0.215989	0.711348	0.729484	1.19846	0.623557	0.357884	0.223319	0.278721	1.19506	1.31233	0.531643	0.4121	0.376826	0.344689
GH_A06G2260	0.926293	turquoise	3-O-alpha-D-mannopyranosyl-alpha-D-mannopyranose xylosylphosphotransferase	6.37151	10.3025	5.88944	2.9665	3.18894	1.73211	6.61166	7.96248	5.0945	1.83109	2.14812	3.18145	6.42452	6.69272	5.23608	2.85464	2.66412	1.13012	5.73037	8.78137	4.61349	3.35214	3.00566	2.21338
GH_D09G1517	0.95481	turquoise	Histidine-containing phosphotransfer protein 1	3.51982	4.95875	2.19793	1.2447	1.30024	0.907514	4.57129	4.86678	3.54587	1.19684	1.47402	1.12978	6.62868	5.98434	2.45278	1.33531	0.596276	0.918333	4.01688	4.32952	2.15569	1.33027	0.737903	0.787313
GH_A09G1607	0.874603	turquoise	Protein DMR6-LIKE OXYGENASE 1	1.2833	1.69755	0.99087	0.829069	0.624302	0.346282	1.06921	2.70909	1.25235	0.263387	0.653154	0.718482	1.13048	1.78455	0.869155	0.297928	0.379709	0.210264	1.7204	1.92106	1.17986	0.606321	0.659155	0.546024
GH_A10G0619	0.980166	turquoise	Dof zinc finger protein DOF1.7	9.73067	12.0218	7.08475	4.12023	3.09937	2.9133	8.76081	11.4128	8.55414	4.18883	3.93674	3.63283	10.4614	9.75833	4.77438	2.71497	2.97151	2.59982	9.68878	8.92456	4.88902	4.11755	1.99276	2.2604
GH_D12G2486	0.887217	turquoise	Heavy metal-associated isoprenylated plant protein 39	1.54106	3.99655	1.479	1.4614	0.603017	0.403833	3.22817	4.92658	3.10851	0.545483	0.668553	0.816018	3.03626	3.16018	2.19386	0.571492	0.70271	0.338124	3.82613	4.98416	3.1865	0.840387	0.333678	0.474088
GH_D12G2637	0.857259	black	Caffeic acid 3-O-methyltransferase 1	6.37163	8.95317	4.03891	6.19261	3.54073	7.4115	10.674	14.5547	5.22802	7.12493	2.66664	7.40506	0.0729727	0.163263	0.127383	0.24796	0.284377	0.11337	0.0949532	0.131078	0.280528	0.177893	0.395117	0.204204
GH_D01G0081	0.915291	black	Kynurenine formamidase	36.356	33.7265	32.2862	30.4353	31.8963	28.8183	23.6447	27.8451	24.8277	23.4105	25.0861	19.5043	5.66792	4.93073	6.04765	7.30377	5.72353	7.47031	6.94172	6.23112	5.40183	6.1153	7.16065	7.76807
GH_D10G2540	0.950595	black	Disease resistance protein At4g27190	3.80786	6.25095	5.11377	7.07362	3.797	7.38297	4.35514	6.32312	5.47592	6.92048	4.62829	7.37883	0.647488	1.0286	0.576808	1.15099	0.997498	0.957478	0.529193	1.07267	0.756779	0.917227	0.804869	0.798063
GH_D12G2287	0.97528	black	Phosphatidylinositol-glycan biosynthesis class X protein	4.2738	6.71722	6.0438	5.39246	4.81866	5.88639	5.62599	5.0819	6.46148	4.52835	4.97027	4.81666	0.16841	0.42924	0.193236	0.247754	0.411969	0.60594	0.408975	0.303951	0.400269	0.357589	0.369917	0.101398
GH_D03G1803	0.966255	black	Non-specific lipid-transfer protein C6	7.05457	7.05685	7.04124	6.64272	4.78661	6.42488	7.42903	10.5246	7.87003	7.17085	6.69845	6.30431	0.872138	0.586596	0.375935	0.577837	0.275711	0.334627	1.17749	0.829008	0.874985	0.223254	0.167232	0.739716
GH_A12G1563	0.858857	black	ELMO domain-containing protein A	1.8192	3.9979	4.45645	3.77902	2.48252	4.42985	2.4163	3.77813	2.79256	3.29404	2.26109	3.86041	0.708906	1.35205	0.744357	1.49492	1.14988	1.76959	1.00505	1.66393	1.17395	1.47884	1.20733	1.57915
GH_D11G2755	0.912243	black	Probable leucine-rich repeat receptor-like protein kinase At5g63930	3.43645	4.00393	3.38861	2.90706	2.83598	3.60339	3.2521	6.50391	4.49178	3.32719	2.7283	3.33333	0.841905	0.428142	0.517465	0.0959136	0.791219	0.261675	1.14847	1.35236	0.698757	0.464669	0.178523	0.269468
GH_D03G1806	0.921139	black	Protein YLS3	11.9839	14.9078	13.9107	15.4709	22.528	17.138	14.0188	16.247	15.1173	16.7324	19.2298	16.2806	3.56481	2.8662	2.64576	3.87743	6.13808	5.72009	6.59956	3.2466	6.0901	4.65454	6.10236	5.57758
GH_D03G1805	0.932073	black	14.7 kDa ribonuclease H-like protein	20.6144	31.2163	37.4349	39.1791	44.2479	46.8418	29.2389	31.1936	43.952	39.6878	44.5852	48.1178	8.87696	6.79741	10.0526	9.89801	10.8814	8.15891	9.24325	7.49688	9.67447	8.66993	10.5474	10.4591
GH_D10G1942	0.867843	black	AMSH-like ubiquitin thioesterase 3	5.93569	6.98898	6.06975	4.73684	4.56715	4.07595	6.74386	7.53759	6.19953	4.80355	4.18635	4.15999	2.78916	2.96894	1.6591	1.90027	0.976464	1.58081	2.9133	3.26922	1.69227	1.86572	1.36991	1.64826
GH_A11G1460	0.953786	black	Cell division control protein 45 homolog	2.64025	1.70499	2.32529	2.43428	2.73633	3.29018	2.91447	2.1125	3.82821	3.2981	3.44984	3.29363	0.115726	0.0753154	0.116896	0.239617	0.251568	0.193562	0.132301	0.207738	0.0779245	0.106386	0.128838	0.153829
GH_D02G1128	0.986132	black	Mannosyl-oligosaccharide 1,2-alpha-mannosidase MNS1	17.2075	17.0839	17.2282	16.8346	16.908	16.8794	20.2428	18.8762	17.1346	17.4606	15.4505	18.199	3.62334	3.772	3.73482	3.97451	4.26763	3.90011	4.04738	3.67372	3.38435	3.73865	3.70522	3.83751
GH_D07G0765	0.980658	black	Probable leucine-rich repeat receptor-like protein kinase At1g35710	2.80182	3.09849	3.37898	2.63365	2.66805	3.42334	2.58552	2.72106	2.9338	2.65651	2.59356	2.87379	0.001	0.0403668	0.001	0.001	0.001	0.001	0.001	0.0191727	0.0389466	0.001	0.0191712	0.001
GH_D02G2627	0.82846	black	LRR receptor-like serine/threonine-protein kinase GSO1	0.963229	2.3522	2.38291	2.55236	1.71644	2.27548	1.88187	4.09812	3.46872	3.04166	2.23114	3.48179	0.12265	0.927271	0.447173	0.752863	1.13253	1.07955	0.374265	1.31248	0.896022	1.11947	0.813842	1.70925
GH_D08G2109	0.985386	black	Probable aquaporin PIP1-2	2.66607	3.0562	2.90207	3.06482	2.122	2.92781	2.74218	3.58233	3.34344	3.27931	3.24074	3.13176	0.396624	0.503636	0.35122	0.581281	0.417974	0.596998	0.352729	0.703934	0.442715	0.485799	0.363375	0.67155
GH_D10G2543	0.972577	black	Disease resistance protein At4g27190	3.29132	5.55985	4.40573	5.73251	4.06726	6.06547	3.81358	4.61797	5.27016	4.72067	4.35459	6.13827	0.001	0.001	0.001	0.0260671	0.0485289	0.0244837	0.024203	0.0226838	0.001	0.0254367	0.001	0.0229308
GH_D07G1747	0.86681	black	Phospholipase A-2-activating protein	4.733	7.48412	8.94749	9.59307	11.6211	12.3344	5.72117	10.7636	11.1483	13.0978	13.6092	13.1251	3.17407	4.83427	3.91913	4.73436	4.96243	3.25213	2.75064	2.82946	2.33415	3.50005	3.96507	4.29752
GH_D06G1185	0.855227	black	COP9 signalosome complex subunit 5b	1.06082	1.15982	1.16172	0.506624	0.71452	0.799061	0.794422	0.98607	0.977763	0.475732	0.580264	1.0094	0.560106	0.429154	0.214844	0.246314	0.387156	0.298719	0.287077	0.0797308	0.121004	0.12579	0.143004	0.160638
GH_A08G2617	0.731475	black	Peroxidase 53	4.13387	2.0766	1.91942	1.6408	1.83098	1.33839	3.97713	2.3425	4.54655	2.34252	2.11747	1.65917	0.643869	1.25417	0.586058	0.665916	0.954492	1.22544	0.894429	0.501788	1.25718	0.688277	0.737104	0.6245
GH_D08G0733	0.780083	black	Protein FANTASTIC FOUR 2	1.71998	2.29789	3.0297	3.48499	3.67735	4.55945	2.35203	3.53728	3.4852	3.96991	5.94851	5.26851	1.19525	0.802433	0.641223	1.33482	2.13264	1.44939	0.882369	0.782545	0.859165	2.42616	1.65769	2.38433
GH_D11G2272	0.895641	black	Transcription factor bHLH114	4.496	7.50053	6.22034	7.11089	6.86993	9.29402	7.89713	6.19821	9.06455	10.0528	6.94583	7.84504	3.4735	3.24581	3.34424	4.67843	5.39955	3.80036	0.798317	0.706442	0.925762	1.02731	0.886026	0.894114
GH_D03G0105	0.888131	black	Lactoylglutathione lyase	1.44599	1.68584	1.60732	1.03661	1.07238	1.63244	0.691074	1.26312	1.94781	1.43695	0.783693	0.741603	0.0756603	0.0742124	0.316818	0.001	0.40385	0.233335	0.001	0.001	0.308054	0.001	0.001	0.001
GH_A01G0539	0.725692	black	CLAVATA3/ESR (CLE)-related protein 1	1.39483	1.52099	0.977614	1.42719	0.304331	2.38694	1.86035	1.26241	1.0784	1.69785	0.594423	1.76145	0.891412	0.876527	0.100571	1.55503	0.426108	0.84581	0.001	0.050467	0.051417	0.156279	0.001	0.001
GH_D02G0187	0.739735	black	Wall-associated receptor kinase-like 1	0.709913	0.817967	1.30184	0.80706	0.627938	0.905808	0.516726	0.596401	0.912248	0.60674	0.455918	0.663633	0.287721	0.564869	0.361986	0.415177	0.380117	0.807149	0.154458	0.241511	0.11654	0.190395	0.174474	0.320506
GH_D10G2743	0.818431	black	Cytosolic endo-beta-N-acetylglucosaminidase 1	0.895276	1.16518	1.48617	1.45765	1.72784	1.51634	0.945508	1.26384	1.2666	1.25839	1.56759	2.05953	0.146138	0.698762	0.293792	0.451667	0.791052	0.817017	0.339246	0.704169	0.384803	0.736805	1.00798	0.748561
GH_D10G0870	0.909793	black	Homeobox-leucine zipper protein ATHB-5	1.69938	1.9719	2.69187	1.75208	2.30712	3.05906	2.18192	2.41072	1.7899	1.69582	1.78343	2.14027	1.09402	0.767583	0.931338	1.0028	0.91189	0.729865	0.737923	0.27944	0.390987	0.475033	0.688997	0.282485
GH_A11G1463	0.876058	black	Ethylene-responsive transcription factor-like protein At4g13040	2.67408	1.40218	2.04832	2.62693	2.69081	3.62441	3.04498	2.22731	2.39659	2.45865	3.07722	3.60362	0.961965	0.65902	0.810258	1.27091	1.38574	1.36727	0.883204	1.07074	0.854329	0.71569	1.04613	1.17357
GH_D08G2611	0.754931	black	Peroxidase 53	3.15651	2.84842	2.65109	2.66145	3.09688	5.61776	3.14418	2.99729	3.65552	2.53036	4.44562	3.60192	0.850145	1.00517	0.872893	0.893916	1.73148	3.48747	1.34296	1.15619	1.98052	0.755693	1.42039	2.83625
GH_D01G2302	0.802161	black	NAC domain-containing protein 90	1.58061	1.65783	1.41478	1.34204	2.42812	1.08873	1.16156	1.35915	1.2713	1.25558	1.40357	1.31841	0.141305	0.478737	0.475431	0.491565	0.651947	0.348849	0.411679	0.920262	0.747516	0.450016	0.697722	0.622759
GH_A11G0553	0.77286	black	CMP-sialic acid transporter 5	1.58571	2.24717	1.96767	1.6985	1.5652	1.35147	3.64218	3.75204	3.49889	3.0433	2.87522	2.34514	1.67117	1.36182	0.838319	1.10765	1.06096	0.922685	1.10432	1.37003	1.18929	1.2292	0.977801	1.07685
GH_A09G0312	0.720443	black	Myb-related protein 305	2.1878	2.33473	1.42061	2.25534	1.59597	2.23655	5.13225	3.50186	2.67557	3.3625	3.12425	4.22707	1.71751	1.32117	0.720278	1.58387	0.614236	2.39559	1.38883	1.69405	0.660068	1.6112	0.85409	1.48387
GH_D11G3513	0.748702	black	ATP synthase subunit d, mitochondrial	0.377256	1.46558	0.152989	0.463227	0.585363	0.306149	1.69955	2.03047	1.92019	1.61192	1.79998	1.95939	0.367392	0.216524	0.145732	0.62343	0.152738	0.528022	0.001	0.217008	0.147395	0.142885	0.0788875	0.001
GH_A05G0180	0.921524	lightcyan	Zinc finger Ran-binding domain-containing protein 2	1.51313	1.15866	0.618495	0.235342	0.001	0.001	0.786599	0.703439	1.01615	0.0475712	0.185535	0.0460112	2.01674	3.58155	0.504264	0.0909155	0.142439	0.001	2.68054	1.4576	0.28261	0.0967674	0.001	0.228511
GH_D13G0875	0.956457	lightcyan	Floral homeotic protein APETALA 1	0.001	0.0279917	0.0814392	0.711189	1.11956	5.59947	0.001	0.001	0.0277647	0.822367	1.09923	10.9331	0.001	0.001	0.001	0.0600905	0.0551355	0.87093	0.0278967	0.001	0.0266377	0.001	0.0255814	0.276386
GH_A07G0749	0.959346	lightcyan	Agamous-like MADS-box protein AGL8 homolog	1.43439	5.75752	7.40466	13.4212	16.4693	27.0145	1.78498	5.45575	6.8871	14.7166	14.2652	27.6865	0.98437	1.96243	2.2015	4.69331	6.71929	11.7301	1.5913	2.33416	3.11392	4.29763	6.04396	12.5931
GH_A03G0856	0.930348	lightcyan	Agamous-like MADS-box protein AGL8 homolog	2.69357	11.6895	10.8282	16.4688	15.5593	23.571	2.73205	9.19889	8.40839	15.3857	15.4754	26.5936	0.511109	3.51637	2.92509	5.33997	6.43693	10.8745	0.948604	3.486	2.19349	4.29532	5.54739	11.1857
GH_D07G0744	0.950703	lightcyan	Agamous-like MADS-box protein AGL8 homolog	2.52238	9.53503	10.3396	20.8438	20.5327	47.2711	3.99591	9.47026	7.69607	25.3408	16.9407	46.5323	0.686639	3.8741	1.57787	8.7636	10.8242	21.9624	1.31965	2.36718	1.82744	6.69319	7.35599	19.1643
GH_A07G0875	0.93614	lightcyan	Transcription factor CAULIFLOWER	0.0278378	0.843848	1.26282	2.7285	4.32816	15.0237	0.167725	0.540567	0.667833	3.37835	5.93465	18.7839	0.0564741	0.0564926	0.0858604	0.468574	0.8673	1.48628	0.0872672	0.0562806	0.0291281	0.373236	0.473749	1.68158
GH_D07G0876	0.998832	lightcyan	Transcription factor CAULIFLOWER	0.415523	0.738152	0.985643	4.07235	3.75407	9.99296	0.42213	1.04866	1.34208	2.50443	4.36766	9.3581	0.387217	0.297839	0.633962	0.76132	1.7359	2.96656	0.490396	0.28753	0.617828	0.841623	1.36355	1.74459
GH_D11G0898	0.965226	lightcyan	MADS-box protein SOC1	0.608137	2.47844	3.82799	7.95422	9.01591	23.3832	1.1195	2.15065	2.80396	7.69335	7.63779	21.5747	0.292595	1.51641	1.60657	3.3998	4.78739	6.26086	0.787116	1.89042	1.82111	3.65923	4.09442	6.49918
GH_D11G2692	0.764335	lightcyan	Stress response protein nst1	2.24416	5.52492	3.43879	9.51137	8.56881	15.6598	1.72025	3.63061	2.5424	12.727	13.6867	31.7467	1.47901	3.14087	1.99441	8.35389	2.95854	10.6437	2.28411	2.28042	2.87147	5.93821	1.54787	16.0445
GH_D03G1119	0.946422	lightcyan	Agamous-like MADS-box protein AGL8 homolog	0.460455	0.583875	0.840461	2.17352	2.19538	6.61095	0.202837	0.557511	0.662822	1.7618	1.6996	7.69153	0.0284412	0.202705	0.0586131	0.495045	0.419792	1.36758	0.0302012	0.0897983	0.0576764	0.368413	0.204953	1.29103
GH_A01G0946	0.912431	lightcyan	basic helix-loop-helix (bHLH) DNA-binding superfamily protein	6.12426	7.43957	9.40654	11.0377	11.5943	21.2996	5.85877	8.79009	7.85015	15.0575	9.48185	22.1939	2.634	3.39858	3.5572	7.19113	6.38749	10.4405	4.88423	4.67548	2.86221	8.33848	5.1396	8.73126
GH_D06G1847	0.90454	lightcyan	Neurofilament medium polypeptide	10.995	16.4867	17.5788	23.7802	19.7066	35.1123	10.2316	17.9077	13.5828	26.466	22.2754	38.2545	7.69376	10.5376	9.34064	11.995	10.1014	19.8391	7.59158	11.5496	8.33525	11.2224	11.4512	17.6059
GH_A04G0165	0.83505	lightcyan	NEP1-interacting protein 1	4.03461	4.53877	5.03142	4.95186	6.96887	9.4373	3.62342	5.57404	3.63788	6.1479	8.10927	11.694	1.83983	3.25012	3.12975	3.73913	5.88639	8.18083	1.75663	3.42406	1.93448	3.98734	5.84151	7.0261
GH_D09G0468	0.977572	lightcyan	MADS-box transcription factor 6	0.138712	0.486265	0.586191	1.68139	1.81397	3.5915	0.139038	0.253027	0.519251	1.61196	1.36466	3.26414	0.107837	0.0852501	0.217125	0.145878	0.510865	0.670689	0.0858248	0.359818	0.27632	0.170208	0.439597	0.647387
GH_D12G1402	0.933913	lightcyan	Werner syndrome ATP-dependent helicase	0.81646	0.950297	0.958703	1.45965	1.72694	4.34845	0.601155	0.813489	0.910443	1.7284	1.62661	3.87355	0.752952	0.823513	0.983023	1.06964	1.32083	2.03026	0.723419	0.455355	0.857981	0.877364	1.47285	1.69406
GH_A05G1589	0.922215	lightcyan	WUSCHEL-related homeobox 9	0.79501	1.12881	1.42761	2.03342	2.19719	2.87845	0.708426	1.18113	1.25022	2.0949	1.99441	4.4637	0.349346	0.674876	0.709564	0.732313	1.13093	2.02648	0.564054	0.857499	0.654718	0.827945	0.73337	1.17477
GH_D07G2172	0.898096	lightcyan	dCTP pyrophosphatase 1	0.735563	2.20184	1.85078	3.05476	2.97622	6.78253	1.0288	1.83593	1.8334	3.09506	2.53735	5.47186	1.07906	0.999471	1.51113	2.10414	1.77304	2.59709	1.33407	1.51848	1.12271	2.15467	2.15883	2.02942
GH_A11G2638	0.929527	lightcyan	4-aminobutyrate aminotransferase, mitochondrial	2.95896	1.87618	2.87735	4.91126	5.54494	10.6677	2.03099	2.81934	2.38676	5.15934	5.46185	9.81695	2.54153	2.01282	2.1174	2.78645	2.68639	4.34016	1.97535	1.06612	1.78927	2.69807	3.06998	5.72511
GH_A06G0769	0.867778	lightcyan	Transcription factor MYBS3	1.82109	1.69311	2.41259	3.91429	4.01249	6.34026	1.3775	2.27175	2.90679	5.33549	2.59566	4.92724	1.07833	2.07911	1.78926	2.6939	2.18469	3.52374	1.81117	1.89542	2.5306	2.43074	2.6296	3.16275
GH_A11G0527	0.896039	lightcyan	Putative ribonuclease H protein At1g65750	0.097363	0.532089	0.683705	0.573101	1.02282	2.57046	0.0934209	0.235348	0.335058	0.809251	1.25194	4.03509	0.0963064	0.278595	0.266202	0.545522	0.719508	0.936388	0.0477574	0.0952085	0.322026	0.427464	0.798212	1.48015
GH_D02G1615	0.931183	lightcyan	Agamous-like MADS-box protein AGL9 homolog	0.001	0.0285653	0.001	0.001	0.0267053	0.50707	0.001	0.001	0.001	0.001	0.137612	1.4639	0.001	0.001	0.001	0.0268275	0.001	0.001	0.001	0.001	0.001	0.001	0.001	0.0548834
GH_A02G0772	0.948741	lightcyan	Floral homeotic protein PMADS 2	0.001	0.034517	0.001	0.001	0.001	1.17926	0.001	0.001	0.001	0.001	0.0333479	1.43076	0.001	0.001	0.001	0.001	0.001	0.001	0.001	0.001	0.001	0.001	0.001	0.001
GH_A10G1350	0.77467	lightcyan	High mobility group B protein 15	1.63879	0.917799	1.41467	1.34241	2.04905	2.38418	1.74966	0.983619	1.11326	1.41248	2.08391	2.5849	1.05433	0.921139	1.17237	1.33516	1.30676	1.0806	1.2321	1.32781	1.16683	1.47635	1.03062	1.00527
GH_D07G1990	0.942851	lightcyan	Developmental protein SEPALLATA 2	0.001	0.001	0.001	0.001	0.156378	0.9513	0.001	0.001	0.001	0.0264489	0.135255	1.84465	0.001	0.001	0.001	0.001	0.001	0.001	0.001	0.001	0.0512185	0.001	0.001	0.0525902
GH_D02G0787	0.930938	lightcyan	Floral homeotic protein GLOBOSA	0.001	0.001	0.001	0.001	0.001	0.198985	0.001	0.001	0.001	0.001	0.001	1.05146	0.001	0.001	0.001	0.001	0.001	0.001	0.001	0.001	0.001	0.001	0.001	0.001
GH_D11G0897	0.938887	lightcyan	Agamous-like MADS-box protein AGL6	0.111767	0.173152	0.168921	0.415209	0.517092	2.48471	0.192124	0.0550285	0.113744	0.335889	0.715195	3.01577	0.249187	0.110708	0.079591	0.175343	0.367238	0.383986	0.056653	0.0279733	0.0814718	0.382437	0.251001	0.276824
GH_A11G0860	0.950375	lightcyan	Agamous-like MADS-box protein AGL6	0.113343	0.0285653	0.160066	0.0818183	0.245165	1.44636	0.0266584	0.0552428	0.0570767	0.001	0.0542505	1.41438	0.0802858	0.001	0.0837491	0.001	0.0277971	0.0822896	0.056653	0.0282153	0.0271836	0.0299194	0.001	0.001
GH_A03G1339	0.932529	lightcyan	Agamous-like MADS-box protein AGL9 homolog	0.0814598	0.0602634	0.0296294	0.19654	0.0267053	0.785194	0.001	0.110164	0.0276259	0.198653	0.0823711	1.68695	0.0568366	0.0826552	0.0558327	0.0603662	0.001	0.111088	0.084893	0.001	0.001	0.0263517	0.001	0.001
GH_D01G0485	0.933555	lightcyan	Pathogen-related protein	0.914155	0.76262	0.809057	2.2183	2.08263	4.51119	1.15256	0.969256	1.02473	2.3785	2.84745	4.50107	0.167919	0.196294	0.214041	0.145379	0.0585201	0.959024	0.001	0.001	0.001	0.247965	0.0286762	0.118644
GH_D07G1748	0.808105	lightcyan	23S rRNA (uracil(1939)-C(5))-methyltransferase RlmD	2.39629	10.6731	5.13449	15.138	16.7681	21.3549	2.19014	12.6417	9.03204	20.3483	25.775	28.3367	2.44131	8.65528	5.30379	7.80391	7.90559	5.66376	2.74621	7.11841	4.41618	8.69959	9.25274	6.63937
GH_D04G2098	0.943867	lightcyan	Floral homeotic protein APETALA 1	0.001	0.001	0.001	0.326941	0.853881	7.93757	0.001	0.001	0.0322522	0.430983	1.39881	14.8896	0.001	0.001	0.0325913	0.001	0.001	0.585951	0.0332357	0.001	0.001	0.001	0.001	0.0314886
GH_A10G0417	0.936632	lightcyan	Gibberellin 2-beta-dioxygenase	0.894943	2.34286	1.72009	1.68664	1.93714	4.15605	1.03461	1.48508	1.8782	1.88629	1.91777	4.24084	1.07207	1.32169	0.977382	1.20874	1.07073	1.93507	1.26987	1.06382	0.606811	1.11009	1.10273	1.78995
GH_D02G1434	0.952158	lightcyan	Floral homeotic protein APETALA 1 C	0.185098	0.336104	0.216228	1.05251	1.43855	5.48023	0.21108	0.368815	0.281664	1.5768	1.37782	7.72707	0.149774	0.12377	0.329944	0.0920359	0.251106	0.858464	0.187456	0.242172	0.091394	0.237705	0.274677	0.524233
GH_A07G1992	0.942898	lightcyan	Developmental protein SEPALLATA 2	0.0811273	0.0559218	0.0531374	0.0844426	0.459417	1.48597	0.0274703	0.0553558	0.142203	0.248449	0.163572	2.39652	0.0266999	0.165135	0.11121	0.0591681	0.113696	0.195274	0.0567042	0.0557183	0.0270726	0.0560414	0.195771	0.0824571
GH_A11G0397	0.951094	lightcyan	MADS-box transcription factor 6	0.376644	0.378483	1.00234	0.781026	1.60604	3.26532	0.111687	0.11559	0.587933	0.611909	1.45595	5.78948	0.366219	0.371736	0.528094	0.0946995	0.757645	0.489902	0.46614	0.42476	0.280885	0.152067	0.506466	0.285
GH_D04G0013	0.821116	lightcyan	Starch synthase 1, chloroplastic/amyloplastic	0.398346	0.852167	0.920553	0.664241	1.08712	1.76462	0.349396	0.595393	0.608656	0.72798	0.795346	1.20387	0.623571	0.788682	0.535656	0.512611	0.669363	0.557371	0.603922	0.537559	0.571353	0.411187	0.62833	0.519035
GH_A04G1696	0.941265	lightcyan	Agamous-like MADS-box protein AGL9 homolog	0.001	0.158775	0.0406156	0.0764722	0.112327	1.92814	0.001	0.001	0.001	0.0384846	0.001	3.44707	0.036555	0.001	0.001	0.0407196	0.001	0.152278	0.001	0.001	0.001	0.001	0.001	0.001
GH_D13G0146	0.897738	lightcyan	Senescence associated gene 20	0.0929129	0.001	0.001	0.032256	0.001	0.612333	0.001	0.0319414	0.001	0.0324657	0.0650316	1.17009	0.001	0.0318608	0.0316086	0.0354562	0.001	0.191948	0.001	0.001	0.001	0.0355673	0.001	0.229569
GH_A04G1751	0.920894	lightcyan	Agamous-like MADS-box protein AGL3	1.08516	3.31945	1.90388	3.80718	4.46885	10.8508	1.13923	2.33968	2.17785	2.72619	4.79471	20.0906	0.725352	2.36661	1.62521	1.56445	2.03708	2.64792	1.11606	1.5924	1.05821	1.42546	1.46862	1.38741
GH_D05G4000	0.734728	lightcyan	Receptor-like protein 12	0.679505	0.827614	1.65608	1.95015	2.39067	1.25846	0.373822	0.726218	1.00791	1.36172	2.05899	1.63514	0.195415	0.636317	0.423328	0.398342	1.76725	1.16659	0.318097	0.309733	0.519726	0.695068	1.49892	1.13107
GH_D11G3180	0.729429	lightcyan	Zinc finger protein 592	2.70049	2.84843	5.96683	10.8235	6.98244	8.48406	1.73645	2.0101	4.64124	11.2243	5.75029	9.67493	0.997545	1.94826	2.57829	3.087	2.68672	5.69464	0.639578	0.730291	1.63456	2.78869	2.89198	2.48655
GH_D11G0414	0.95084	lightcyan	MADS-box transcription factor 6	0.31501	0.295297	0.920218	1.33492	2.71817	6.26332	0.03203	0.0965506	0.2301	0.461631	1.2803	6.343	0.099058	0.0342157	0.157734	0.564455	0.985279	0.387249	0.328926	0.223856	0.794409	0.3113	0.519181	0.559229
GH_D13G0873	0.94524	lightcyan	MADS-box protein CMB1	0.001	0.254672	0.366217	0.999624	1.065	5.51874	0.0814742	0.0838615	0.312734	0.606936	0.750166	7.91381	0.0814189	0.271723	0.314414	0.357842	0.423851	0.998277	0.0559119	0.308861	0.166027	0.61465	0.682719	0.790524
GH_A08G0383	0.706472	lightcyan	Transcription factor MYB3	31.3651	36.9418	38.7432	34.6947	38.8087	67.9653	30.3551	32.0533	29.2226	34.5326	35.3894	65.6837	28.0837	26.7592	21.5792	29.3044	27.373	51.9116	31.828	24.9846	25.004	29.3653	25.096	51.5397
GH_A13G0850	0.955694	lightcyan	Floral homeotic protein APETALA 1	0.0269325	0.001	0.0293885	0.532263	1.05309	5.30947	0.0547173	0.0547937	0.0281033	0.393212	1.23485	9.88456	0.0265914	0.001	0.001	0.0304116	0.168305	1.04886	0.0279556	0.001	0.001	0.001	0.001	0.257255
GH_A04G1749	0.961432	lightcyan	Floral homeotic protein APETALA 1	0.061831	0	0	0.195388	0.662743	4.35198	0.031299	0	0	0	0.164695	0.422667	0	0	0	0	0	0.069078	0	0	0	0	0	0.032183
GH_D07G0504	0.902953	cyan	Ethylene-responsive transcription factor ERF106	0.0352268	1.92611	0.141699	2.60427	0.333077	1.57693	0.261493	1.86927	0.138095	3.57429	0.268514	2.75481	0.102386	3.06489	0.0968745	1.78342	0.205409	2.32025	0.241907	1.95508	0.271066	1.83229	0.211303	1.41664
GH_D12G1136	0.938482	cyan	Cyclin-U4-1	4.26945	9.31634	2.84116	7.80742	1.93338	4.05402	3.2768	9.50275	2.64469	7.78797	2.47089	5.4958	1.8912	11.5163	2.36775	6.53824	1.54886	5.66216	3.35974	12.4333	2.33079	5.39968	1.70779	4.77281
GH_D03G1401	0.875732	cyan	Chitinase 2	4.15607	8.83983	4.34513	6.20336	1.40714	5.53388	2.99537	8.19886	4.41446	5.49692	1.17643	5.15197	4.60693	10.6577	1.88938	6.13801	1.03355	5.4737	3.5618	7.6617	1.33303	6.33937	0.983562	5.3312
GH_A07G2456	0.945194	cyan	ABC transporter B family member 15	0.54854	1.94676	0.915643	1.54753	0.590814	1.61492	0.615885	2.25403	0.724994	1.58529	0.801812	2.16784	0.493513	2.19967	0.566968	1.39759	0.764008	1.98012	0.749422	1.97402	0.350136	1.52345	0.659015	1.83491
GH_A07G2457	0.944489	cyan	ABC transporter B family member 15	0.817876	4.81966	1.82868	3.44794	1.41841	2.818	1.07575	4.6023	1.16887	3.1894	1.47036	4.2243	0.898769	4.03872	1.01927	2.87466	1.61728	3.31189	1.37715	4.22432	0.736645	2.58031	1.02832	3.53426
GH_D03G1159	0.965581	cyan	exocyst subunit exo70 family protein H7	0.80423	2.66996	0.741586	2.78322	0.677822	1.42751	0.90258	2.60008	0.60839	3.04584	0.678676	2.702	0.388341	2.95659	1.01834	2.75304	0.726704	2.33103	0.749218	3.44371	0.273457	2.38509	0.689679	1.81695
GH_D10G2411	0.805975	cyan	3-ketoacyl-CoA synthase 19	0.419124	1.77039	0.346942	0.755671	0.354694	0.418017	0.338664	1.09448	0.337803	0.483657	0.626042	1.11097	0.381567	1.57076	0.65046	1.28146	0.933633	1.32791	0.564676	1.83605	0.401931	0.634478	0.493181	1.1763
GH_D02G1253	0.882627	cyan	AP2/ERF and B3 domain-containing transcription factor RAV1	0.599199	2.45724	0.57152	3.87149	1.15993	2.44523	0.441522	2.53352	0.888071	3.94024	1.72655	3.89343	0.770863	4.54242	1.43164	3.57363	1.34761	3.61121	0.852468	3.32217	1.41719	4.10019	1.49675	3.03388
GH_A10G0641	0.75105	cyan	Inositol oxygenase 1	3.46935	4.86765	2.26761	7.75284	2.84721	2.75965	3.18579	5.14617	2.61348	6.9175	3.09589	2.96581	2.42499	8.63158	2.94796	7.49061	3.31108	3.08728	3.96416	9.26667	2.35884	8.70097	3.78988	2.8634
GH_A08G1746	0.799165	cyan	Abscisic acid 8'-hydroxylase 1	1.38125	4.31883	1.68398	5.92695	1.71177	2.7217	1.6798	4.29999	1.21748	3.94241	1.23503	2.59694	1.76315	3.37986	1.21576	4.50641	1.54274	4.51824	1.59985	2.68443	1.11323	3.71074	1.80198	3.55807
GH_D03G1239	0.872159	cyan	21 kDa protein	2.75041	5.94918	2.00333	6.49962	0.732752	3.73888	3.50635	7.10168	1.793	5.76516	1.20715	4.88278	3.26687	11.8519	2.68971	7.19555	0.615443	9.80896	4.08715	15.0222	1.73708	8.49293	1.24391	8.86142
GH_A08G2085	0.938634	cyan	Tubulin beta-1 chain	10.9675	36.5885	8.92455	26.7391	7.29844	23.2462	11.6077	44.5133	7.40103	29.9747	10.5978	32.2279	13.2772	41.4684	10.7292	20.9083	9.02115	33.8483	16.7521	37.8238	5.90511	18.5156	6.61694	28.9251
GH_D03G1822	0.777426	cyan	Protein NRT1/ PTR FAMILY 6.3	1.43657	3.8196	1.87929	3.07579	1.21724	1.75892	0.954464	4.78366	2.68759	3.64919	1.4368	2.15575	2.15749	9.00829	4.12422	4.35923	1.69038	2.36902	2.04115	8.03927	2.29418	4.83429	1.82291	3.39853
GH_D04G1688	0.954571	cyan	Protein EXORDIUM-like 5	21.8411	78.4584	32.2056	56.4949	25.5957	35.6185	21.823	70.3637	21.4967	54.8907	30.2505	47.0736	18.3549	65.6345	19.0975	49.088	19.2205	58.5247	26.7849	76.4675	14.8195	42.7638	19.2906	51.0853
GH_A03G1858	0.783038	cyan	Indole-3-acetic acid-amido synthetase GH3.6	0.313269	1.782	0.727891	1.36833	0.809982	1.54492	0.226838	1.0315	0.490291	1.04678	1.19239	1.88809	0.257018	1.89245	0.692466	0.608388	0.459248	0.879971	0.267957	1.53218	0.575798	0.952673	0.56037	0.874468
GH_D08G2099	0.950993	cyan	Tubulin beta-1 chain	12.556	42.0046	10.5076	32.1413	9.49401	27.8315	15.7404	49.1801	10.1049	34.1672	11.0458	36.6142	15.5549	51.8971	12.6561	25.3211	10.7684	39.6682	17.9856	45.284	7.11411	23.0417	8.31233	35.7156
GH_A07G0500	0.762531	cyan	Ethylene-responsive transcription factor 2	0.816849	1.28697	0.383752	1.79323	0.555014	1.16299	0.85069	2.49157	0.641995	1.66053	0.819808	1.82778	0.718344	1.50439	0.24214	0.867311	0.286073	1.03456	0.919101	1.12053	0.184687	1.01433	0.468011	1.00245
GH_D11G0238	0.79973	cyan	Subtilisin-like protease SBT2.5	2.35864	7.46275	3.35072	10.3414	4.13181	7.73138	1.94629	4.21804	4.47513	9.20961	3.45859	9.47401	1.88597	11.6894	5.84965	11.7797	3.93388	9.62672	3.22877	11.6994	4.47696	13.7545	6.30524	7.34173
GH_A07G1234	0.787753	cyan	BEL1-like homeodomain protein 1	1.37389	6.0966	3.27124	4.4237	3.34923	4.46944	1.75372	6.0398	3.18802	4.64297	4.83425	7.04088	1.20175	5.53124	1.67523	1.94851	1.78719	3.36241	1.6667	7.14601	1.58588	3.27495	2.52858	3.84358
GH_D09G1067	0.903018	cyan	Protein LURP-one-related 8	1.26666	4.91915	2.80101	4.29596	2.32573	4.98717	1.24615	4.23362	2.37181	4.14507	2.72096	6.45575	1.42704	5.67306	2.51825	4.28808	2.19075	4.72198	1.38045	7.89785	1.37089	4.13147	2.57927	3.98255
GH_D08G1414	0.829136	cyan	Glutaredoxin-C11	0.0680596	1.21387	0.26736	0.737775	0.901949	0.461372	0.191608	0.983406	0.0654438	0.720024	0.384374	0.94772	0.253027	1.67647	0.001	0.565196	0.533498	0.789595	0.0662267	0.914726	0.064209	0.331014	0.137862	0.721897
GH_A11G0658	0.785684	cyan	Light-regulated protein	0.0486815	0.626239	0.241651	0.765234	0.544508	0.18692	0.0934209	0.186849	0.294432	0.707668	0.238227	0.232519	0.001	1.65824	0.184701	1.05205	0.0953384	0.518287	0.0955148	1.48544	0.046061	1.10676	0.0935392	0.767355
GH_A07G1675	0.756862	cyan	Probable indole-3-pyruvate monooxygenase YUCCA8	0.223784	0.340292	0.116497	0.558797	0.170197	0.329091	0.186118	0.535689	0.371241	0.55932	0.159926	0.243896	0.142563	1.2489	0.15017	0.524264	0.319295	0.237914	0.127724	1.10058	0.313098	0.449499	0.279155	0.177364
GH_A05G1513	0.723203	cyan	Two-pore potassium channel 3	0.192441	1.24684	0.61339	1.03891	0.541856	1.0415	0.271884	0.846417	0.335829	0.507231	0.205918	0.350062	0.185596	1.02759	0.278563	0.533959	0.175276	1.19821	0.423145	0.723395	0.188035	0.897044	0.350774	1.3129
GH_A07G1631	0.720149	cyan	Putative ribonuclease H protein At1g65750	0.281217	0.764224	0.411328	0.971999	0.337968	0.677247	0.34027	1.26286	0.88013	1.1566	0.926186	0.824854	0.387172	0.914877	0.283123	0.546847	0.703431	0.748421	0.290571	1.60207	0.173547	0.776047	0.55524	0.241241
GH_A03G1206	0.821272	cyan	exocyst subunit exo70 family protein H1	0.518806	1.02172	0.537023	0.983144	0.554474	1.62493	0.543422	0.83649	0.286119	0.852289	0.271691	0.939143	0.55093	1.62004	0.476701	1.10994	0.459926	1.5852	0.4967	1.81133	0.345935	1.17062	0.722406	0.943259
GH_D05G1750	0.921004	lightgreen	5'-adenylylsulfate reductase 3, chloroplastic	65.5714	16.9214	35.9832	34.0657	14.2131	28.2277	80.0939	9.6117	30.2369	25.4832	11.1334	27.283	19.935	8.17195	52.5048	28.3391	12.5347	37.6118	20.2978	7.56342	46.3675	24.0838	14.4101	29.4417
GH_A06G1734	0.897071	lightgreen	5'-adenylylsulfate reductase 3, chloroplastic	99.4667	30.6874	66.2481	55.1741	29.182	48.2013	118.645	18.7141	58.7367	48.5648	25.5088	42.8638	37.3566	14.5314	91.6996	53.0173	28.5135	59.0023	40.3267	14.7517	75.3529	43.4683	28.6034	47.4798
GH_D06G1760	0.811708	lightgreen	5'-adenylylsulfate reductase 3, chloroplastic	56.4315	15.2533	35.3505	34.0553	14.8602	30.3823	60.65	8.18759	30.339	24.4138	12.3827	25.3523	17.3997	8.3814	58.6456	31.4853	15.5709	40.4668	17.8272	7.42507	46.6618	25.1133	16.8792	28.9274
GH_D02G0390	0.939542	lightgreen	ATP sulfurylase 1, chloroplastic	96.4318	43.248	53.5238	36.113	27.3101	25.0759	114.21	35.0603	44.0543	32.2374	22.5029	28.8822	46.3946	21.3353	29.3362	29.0786	16.9815	36.7179	42.9489	19.4153	27.6616	25.1061	15.5728	24.8259
GH_A08G1313	0.792002	lightgreen	Protein RESPONSE TO LOW SULFUR 2	129.235	39.9655	73.0839	82.0698	39.3858	67.7287	140.251	26.9	70.5574	66.1618	34.4398	67.8226	40.7218	19.3135	146.016	72.3435	40.5393	75.1411	51.09	16.2185	134.042	57.2493	49.0673	66.0288
GH_A11G1423	0.932516	lightgreen	Protein SULFUR DEFICIENCY-INDUCED 1	11.3845	4.04469	2.29104	1.83114	1.40941	0.950618	12.8785	2.9989	1.64934	1.29466	0.663097	1.14987	3.71144	0.892688	2.55689	0.756128	0.34899	1.36605	3.98972	1.42155	2.19675	0.885021	0.558386	0.550675
GH_A07G0006	0.94821	lightgreen	Gamma-glutamylcyclotransferase 2-2	134.155	35.5288	63.9632	22.1229	19.0753	9.65414	167.886	19.5338	49.3337	20.468	10.734	11.7022	64.5618	14.9671	34.1102	17.1364	7.30387	16.2399	37.1164	11.1381	29.6736	11.9033	6.98881	10.1003
GH_D13G0427	0.827313	lightgreen	Methylthioribose kinase	12.6068	7.85562	5.44263	2.76612	3.0927	1.90641	14.9646	4.87864	3.20701	2.35249	1.9898	1.89995	10.4402	5.08528	3.56934	2.22048	1.5067	2.97326	6.71477	2.36046	3.4522	1.86531	1.5091	1.30304
GH_D05G1205	0.733119	lightgreen	Probable WRKY transcription factor 40	2.18256	2.75646	1.19859	1.13159	0.916376	1.04773	2.91285	0.595519	0.673837	0.733686	0.466216	1.03491	1.817	0.881669	0.60451	0.887236	0.697161	1.13781	1.53992	0.834132	1.47207	0.892737	0.674922	1.05354
GH_A02G0292	0.823389	lightgreen	Glutathione S-transferase U7	5.90861	3.98102	3.49483	1.06664	1.67933	1.30616	7.29349	3.00861	2.97379	0.885875	0.921057	1.07178	3.27582	2.9641	1.66842	1.0796	1.52862	1.35773	4.28244	1.44454	3.19775	0.712108	0.76001	0.789493
GH_D10G1564	0.973199	lightgreen	Protein SULFUR DEFICIENCY-INDUCED 2	21.3337	6.28984	12.6321	10.2778	5.20475	7.61856	26.7323	3.52723	8.30205	6.9937	3.94476	7.25179	10.4031	3.45393	16.0317	7.13659	4.30841	9.05005	9.52073	2.58565	13.8172	6.4423	4.21616	6.87559
GH_A05G1718	0.926947	lightgreen	5'-adenylylsulfate reductase 3, chloroplastic	66.2316	17.7813	31.8064	28.9648	13.0392	24.8818	78.8148	10.9765	29.671	23.3428	12.8772	24.308	21.7434	9.83259	58.4235	25.5229	15.3488	33.8187	21.5184	8.64898	50.6186	23.5479	16.3595	25.6321
GH_A02G0365	0.929694	lightgreen	ATP sulfurylase 1, chloroplastic	72.9382	38.1603	51.0648	33.0875	28.1746	24.0225	85.8755	28.7834	42.0589	31.0263	22.1934	24.4084	34.7214	20.7903	29.1929	30.231	16.0082	28.4075	37.797	16.6529	27.145	24.8406	14.6934	21.7852
GH_A06G0410	0.933992	lightgreen	Sulfate transporter 1.3	8.57562	3.29472	4.23096	3.1229	2.16885	2.2718	10.5466	2.84747	3.32212	2.82094	1.57556	2.48902	4.37842	1.70486	1.95435	2.34185	1.92816	3.02652	3.10525	1.64521	2.44831	2.27196	1.92184	2.56454
GH_A07G1697	0.954373	lightgreen	Protein SULFUR DEFICIENCY-INDUCED 1	9.58023	2.09786	3.01076	3.78354	1.04819	2.153	12.9478	1.83859	2.26438	3.11158	1.50709	3.7301	4.80823	1.22778	6.28739	2.61299	1.46292	4.83317	2.27478	1.02335	5.54207	2.31038	1.45615	2.91147
GH_D08G1232	0.801662	lightgreen	Protein RESPONSE TO LOW SULFUR 2	103.672	30.4023	57.2504	43.4716	26.7064	25.6328	149.475	26.0514	79.1147	48.0757	30.7241	41.4152	48.2068	21.2248	147.469	54.0829	31.4663	57.837	50.376	15.7247	137.377	47.0683	39.2321	48.4652
GH_D08G1976	0.718952	lightgreen	pEARLI1-like lipid transfer protein 2	8.59571	1.56388	2.9461	3.31981	3.30558	4.06157	6.98342	4.34018	2.4536	2.84679	1.94296	1.77853	1.75235	0.965487	2.54039	2.04261	1.71877	1.26552	5.86293	0.859985	0.34866	0.754966	0.367476	0.692929
GH_D12G2395	0.818136	lightgreen	Vacuolar-processing enzyme	2.35408	1.71984	0.960404	1.46365	0.721907	1.16772	3.7646	1.3124	1.10865	0.972219	0.412964	1.0582	0.407551	0.552248	0.54802	0.570894	0.302444	0.613015	0.657881	0.677504	0.488787	0.30983	0.406374	0.404234
GH_D11G1455	0.936198	lightgreen	Protein SULFUR DEFICIENCY-INDUCED 1	3.15471	1.18321	1.31571	0.888887	0.384339	0.478284	3.77641	0.947583	0.74704	0.624868	0.28461	0.524555	1.86877	0.836585	2.31673	0.608471	0.314272	0.96777	1.2122	0.596627	2.03656	0.526306	0.806579	0.270614
GH_D11G1520	0.808849	lightgreen	EPIDERMAL PATTERNING FACTOR-like protein 9	4.66175	2.23519	2.02354	2.24696	3.73612	2.20125	9.72478	2.23159	3.50601	3.79389	2.20599	2.74378	3.26665	1.94454	3.55049	2.61556	4.13391	3.01159	4.5489	1.62097	4.55988	2.52034	3.14788	2.0051
GH_D02G0119	0.938186	grey60	Zinc finger BED domain-containing protein RICESLEEPER 2	0.131241	0.295836	0.18627	0.181113	0.172552	0.167729	0.212724	0.250973	0.148635	0.144461	0.0946101	0.189484	0.646265	1.08079	0.674062	0.469873	0.587816	0.540643	0.800481	1.24428	0.795433	0.920638	0.75552	0.641425
GH_D01G0370	0.955013	grey60	Nucleotide/sugar transporter family protein	2.43026	2.71788	0.865264	0.633942	0.309654	0.0925665	1.07901	1.87287	0.471664	0.557501	0.04472	0.296629	6.2337	11.291	5.94443	4.30784	1.67691	3.14507	8.18773	12.4583	4.45366	4.74576	2.29175	2.3148
GH_D01G0373	0.954931	grey60	D-lactate dehydrogenase [cytochrome], mitochondrial	3.94298	2.05049	1.39409	2.26204	1.15741	0.360324	0.624397	1.10069	1.07929	0.789042	0.132527	0.779029	7.33727	19.1715	12.4881	10.6092	6.74944	8.92093	6.82764	20.3114	11.5979	11.5705	5.91242	9.46079
GH_A06G0205	0.953012	grey60	Kinesin-like protein KIN-4A	0.268853	0.582208	0.377691	0.300812	0.286931	0.245321	0.623282	0.858679	0.962018	0.244593	0.0972389	0.607348	1.93691	3.36882	2.70172	0.998707	1.69633	1.428	2.12056	4.46693	2.62585	1.2878	1.1244	1.27492
GH_D07G2005	0.962265	grey60	Cytochrome P450 714C2	4.77005	3.65493	3.19417	2.58506	3.08754	2.33548	2.82503	3.4561	2.97639	2.09181	2.24483	2.51684	9.92922	13.4248	10.2271	6.58919	8.12467	6.94446	10.3968	14.573	9.58233	6.86985	6.9573	7.51974
GH_D11G0470	0.803959	grey60	Thaumatin-like protein 1a	0.812954	0.727452	0.202559	1.00149	0.5321	0.521832	0.515634	1.08953	0.292578	0.571162	0.81313	0.476224	0.708255	1.78629	0.651956	1.22912	0.907189	0.698181	0.883647	2.1899	1.10483	1.61211	0.739485	0.641547
GH_A02G1885	0.955747	grey60	UPF0496 protein At2g18630	0.123764	0.153094	0.0408109	0.001	0.102472	0.106092	0.0203907	0.127968	0.0436574	0.0638093	0.108296	0.0874135	0.542136	0.861852	0.766712	0.262372	0.365556	0.231787	0.4751	1.25047	0.869978	0.486765	0.16661	0.106028
GH_D01G0371	0.952006	grey60	DNA ligase 4	0.495792	0.227396	0.185661	0.222258	0.132448	0.001	0.0454745	0.001	0.001	0.001	0.001	0.001	1.21272	4.17687	2.93988	1.57654	0.606194	0.135627	1.58518	4.50657	1.54459	1.14783	0.552795	0.509808
GH_D01G0372	0.967076	grey60	Isoleucine--tRNA ligase, mitochondrial	0.376327	0.505115	0.043982	0.0459867	0.0440276	0.001	0.001	0.001	0.0467123	0.001	0.0439035	0.001	1.298	2.99404	1.66382	0.841958	0.370299	0.685142	1.16362	3.23165	1.22114	0.798401	0.462424	0.228533
GH_A03G0087	0.768571	grey60	Expansin-like B1	0.335146	0.274066	0.0518672	0.001	0.104273	0.001	0.001	0.109142	0.0572591	0.001	0.001	0.001	1.02914	1.32978	1.13595	0.0260794	0.461541	0.160013	0.219404	0.753634	0.641648	0.001	0.212088	0.0524393
