# Supplementary material for: High‐resolution temporal dynamic transcriptome landscape reveals a GhCAL‐mediated flowering regulatory pathway in cotton (Gossypium hirsutum L.)
Source: Plant Biotechnol J. 2020 Aug 3;19(1):153–66. doi: 10.1111/pbi.13449 (PMC7769237; doi:10.1111/pbi.13449)
Supplement: Supplementary file 10 — Table S3 Enriched GO terms of genes in the 10 modules. [file PBI-19-153-s005.xlsx]

## Sheet: Sheet1
Table S3 Enriched GO terms of genes in the 10 modules.
Module	GO term	Description	P-value
MElightcyan	GO:0048608	reproductive structure development	4.6e-11
MElightcyan	GO:0022414	reproductive process	1.9e-09
MElightcyan	GO:0009908	flower development	6.6e-09
MElightcyan	GO:0030154	cell differentiation	1.5e-08
MElightcyan	GO:0003006	developmental process involved in reproduction	3e-08
MElightcyan	GO:0000003	reproduction	3.1e-08
MElightcyan	GO:0048869	cellular developmental process	2.3e-08
MElightcyan	GO:0010468	regulation of gene expression	9.5e-08
MElightcyan	GO:0009791	post-embryonic development	1.4e-07
MElightcyan	GO:0060255	regulation of macromolecule metabolic process	2.1e-07
MElightcyan	GO:0019222	regulation of metabolic process	4.4e-07
MElightcyan	GO:0007165	signal transduction	1.3e-06
MElightcyan	GO:0050794	regulation of cellular process	2.1e-06
MElightcyan	GO:0006464	cellular protein modification process	2.8e-06
MElightcyan	GO:0034645	cellular macromolecule biosynthetic process	4.2e-06
MElightcyan	GO:0007154	cell communication	4.3e-06
MElightcyan	GO:0032502	developmental process	3.9e-06
MElightcyan	GO:0009059	macromolecule biosynthetic process	5e-06
MElightcyan	GO:0050789	regulation of biological process	6.9e-06
MElightcyan	GO:0006139	nucleobase-containing compound metabolic process	1.2e-05
MElightcyan	GO:0050896	response to stimulus	1.2e-05
MElightcyan	GO:0032501	multicellular organismal process	1.3e-05
MElightcyan	GO:0043412	macromolecule modification	1.5e-05
MElightcyan	GO:0048856	anatomical structure development	1.9e-05
MElightcyan	GO:0044249	cellular biosynthetic process	2.6e-05
MElightcyan	GO:0007275	multicellular organism development	4e-05
MElightcyan	GO:0065007	biological regulation	4e-05
MElightcyan	GO:0010467	gene expression	5.2e-05
MElightcyan	GO:0009058	biosynthetic process	6e-05
MElightcyan	GO:0044237	cellular metabolic process	0.00038
MElightcyan	GO:0044260	cellular macromolecule metabolic process	0.0005
MElightcyan	GO:0044267	cellular protein metabolic process	0.00065
MElightcyan	GO:0006807	nitrogen compound metabolic process	0.001
MElightcyan	GO:0043170	macromolecule metabolic process	0.0015
MElightcyan	GO:0019538	protein metabolic process	0.0017
MElightcyan	GO:0044238	primary metabolic process	0.0047
MElightcyan	GO:0008152	metabolic process	0.0059
MElightcyan	GO:0009653	anatomical structure morphogenesis	0.012
MElightcyan	GO:0019748	secondary metabolic process	0.012
MElightcyan	GO:0009987	cellular process	0.013
MEgreen	GO:0009058	biosynthetic process	1.4e-11
MEgreen	GO:0032502	developmental process	4.9e-11
MEgreen	GO:0048856	anatomical structure development	1.5e-10
MEgreen	GO:0032501	multicellular organismal process	1.6e-09
MEgreen	GO:0007275	multicellular organism development	2.7e-09
MEgreen	GO:0000003	reproduction	2e-08
MEgreen	GO:0003006	developmental process involved in reproduction	7.8e-08
MEgreen	GO:0048869	cellular developmental process	7.6e-08
MEgreen	GO:0048608	reproductive structure development	2.1e-07
MEgreen	GO:0009908	flower development	6.8e-07
MEgreen	GO:0008152	metabolic process	6.7e-07
MEgreen	GO:0019748	secondary metabolic process	1.9e-06
MEgreen	GO:0050896	response to stimulus	3.1e-06
MEgreen	GO:0030154	cell differentiation	3.6e-06
MEgreen	GO:0044249	cellular biosynthetic process	1e-05
MEgreen	GO:0044237	cellular metabolic process	1e-05
MEgreen	GO:0009987	cellular process	1.3e-05
MEgreen	GO:0009719	response to endogenous stimulus	1.6e-05
MEgreen	GO:0006629	lipid metabolic process	1.6e-05
MEgreen	GO:0009628	response to abiotic stimulus	1.6e-05
MEgreen	GO:0019222	regulation of metabolic process	2e-05
MEgreen	GO:0009056	catabolic process	3.5e-05
MEgreen	GO:0010468	regulation of gene expression	3.9e-05
MEgreen	GO:0060255	regulation of macromolecule metabolic process	6.4e-05
MEgreen	GO:0065007	biological regulation	8.3e-05
MEgreen	GO:0006950	response to stress	0.0001
MEgreen	GO:0009653	anatomical structure morphogenesis	0.00011
MEgreen	GO:0009607	response to biotic stimulus	0.00014
MEgreen	GO:0050789	regulation of biological process	0.00014
MEgreen	GO:0022414	reproductive process	0.00013
MEgreen	GO:0050794	regulation of cellular process	0.00014
MEgreen	GO:0009791	post-embryonic development	0.00021
MEgreen	GO:0044238	primary metabolic process	0.00022
MEgreen	GO:0051704	multi-organism process	0.00079
MEgreen	GO:0009605	response to external stimulus	0.0012
MEgreen	GO:0005975	carbohydrate metabolic process	0.0014
MEgreen	GO:0009835	fruit ripening	0.0056
MEgreen	GO:0008219	cell death	0.018
MEgreen	GO:0034645	cellular macromolecule biosynthetic process	0.018
MEgreen	GO:0009059	macromolecule biosynthetic process	0.023
MEgreen	GO:0006139	nucleobase-containing compound metabolic process	0.024
MEgreen	GO:0007165	signal transduction	0.047
MEblack	GO:0044237	cellular metabolic process	0.0029
MEblack	GO:0009987	cellular process	0.0034
MEblack	GO:0006464	cellular protein modification process	0.006
MEblack	GO:0050896	response to stimulus	0.0099
MEblack	GO:0043412	macromolecule modification	0.01
MEblack	GO:0008152	metabolic process	0.013
MEblack	GO:0006950	response to stress	0.014
MEblack	GO:0006810	transport	0.02
MEblack	GO:0051234	establishment of localization	0.021
MEblack	GO:0009835	fruit ripening	0.024
MEblack	GO:0051179	localization	0.027
MEblack	GO:0044267	cellular protein metabolic process	0.028
MEblack	GO:0044238	primary metabolic process	0.029
MEblack	GO:0032501	multicellular organismal process	0.033
MEblack	GO:0044249	cellular biosynthetic process	0.034
MEblack	GO:0044260	cellular macromolecule metabolic process	0.036
MEblack	GO:0048856	anatomical structure development	0.041
MEblack	GO:0065007	biological regulation	0.045
MEblack	GO:0032502	developmental process	0.047
MEblue	GO:0009408	response to heat	1.6e-30
MEblue	GO:0009266	response to temperature stimulus	4.9e-29
MEblue	GO:0009628	response to abiotic stimulus	6.3e-19
MEblue	GO:0006950	response to stress	1.2e-14
MEblue	GO:0009644	response to high light intensity	1.6e-14
MEblue	GO:0009642	response to light intensity	4.2e-13
MEblue	GO:0006457	protein folding	6.1e-13
MEblue	GO:0050896	response to stimulus	2.6e-12
MEblue	GO:0042542	response to hydrogen peroxide	3.2e-12
MEblue	GO:0000302	response to reactive oxygen species	8.2e-10
MEblue	GO:0042221	response to chemical	7.5e-10
MEblue	GO:0010035	response to inorganic substance	9.9e-10
MEblue	GO:0006979	response to oxidative stress	1.3e-08
MEblue	GO:0009416	response to light stimulus	5.5e-07
MEblue	GO:0009314	response to radiation	8.4e-07
MEblue	GO:1901700	response to oxygen-containing compound	1.1e-05
MEblue	GO:0009735	response to cytokinin	0.00029
MEblue	GO:0010038	response to metal ion	0.00038
MEblue	GO:0080090	regulation of primary metabolic process	0.00055
MEblue	GO:0009409	response to cold	0.00053
MEblue	GO:0051252	regulation of RNA metabolic process	0.0013
MEblue	GO:0009719	response to endogenous stimulus	0.0014
MEgrey60	GO:0009628	response to abiotic stimulus	0.022
MEgrey60	GO:0009991	response to extracellular stimulus	0.03
MEtan	GO:0006810	transport	0.00075
MEtan	GO:0051234	establishment of localization	0.00078
MEtan	GO:0051179	localization	0.0011
MEsalmon	GO:0050896	response to stimulus	1.6e-10
MEsalmon	GO:0051179	localization	6.9e-11
MEsalmon	GO:0051234	establishment of localization	1.3e-10
MEsalmon	GO:0006810	transport	1.2e-07
MEsalmon	GO:0006950	response to stress	9.4e-06
MEsalmon	GO:0032502	developmental process	6.1e-05
MEsalmon	GO:0009628	response to abiotic stimulus	0.00023
MEsalmon	GO:0065008	regulation of biological quality	0.00029
MEsalmon	GO:0042592	homeostatic process	0.0011
MEsalmon	GO:0019725	cellular homeostasis	0.0015
MEsalmon	GO:0007275	multicellular organism development	0.0015
MEsalmon	GO:0048856	anatomical structure development	0.0025
MEsalmon	GO:0009719	response to endogenous stimulus	0.0027
MEsalmon	GO:0065007	biological regulation	0.0039
MEsalmon	GO:0005975	carbohydrate metabolic process	0.0038
MEsalmon	GO:0032501	multicellular organismal process	0.0059
MEsalmon	GO:0009991	response to extracellular stimulus	0.0068
MEsalmon	GO:0019748	secondary metabolic process	0.0089
MEsalmon	GO:0009835	fruit ripening	0.0086
MEsalmon	GO:0009605	response to external stimulus	0.01
MEsalmon	GO:0009653	anatomical structure morphogenesis	0.017
MEsalmon	GO:0048869	cellular developmental process	0.034
MEturquoise	GO:0006810	transport	6.4e-09
MEturquoise	GO:0050896	response to stimulus	3.4e-09
MEturquoise	GO:0009628	response to abiotic stimulus	1.9e-08
MEturquoise	GO:0051179	localization	1.1e-08
MEturquoise	GO:0042592	homeostatic process	1.5e-08
MEturquoise	GO:0051234	establishment of localization	2.1e-08
MEturquoise	GO:0044699	single-organism process	3.4e-08
MEturquoise	GO:0009414	response to water deprivation	4.8e-07
MEturquoise	GO:0009415	response to water	9e-07
MEturquoise	GO:0001101	response to acid chemical	3.2e-06
MEturquoise	GO:1901700	response to oxygen-containing compound	3.4e-06
MEturquoise	GO:0042221	response to chemical	3.9e-06
MEturquoise	GO:0010035	response to inorganic substance	9e-06
MEturquoise	GO:0015698	inorganic anion transport	1.4e-05
MEturquoise	GO:0006811	ion transport	1.5e-05
MEturquoise	GO:0071705	nitrogen compound transport	2.2e-05
MEturquoise	GO:0042886	amide transport	4e-05
MEturquoise	GO:0010033	response to organic substance	4.4e-05
MEturquoise	GO:0055114	oxidation-reduction process	4.6e-05
MEturquoise	GO:0006950	response to stress	5.1e-05
MEturquoise	GO:0048878	chemical homeostasis	6.2e-05
MEturquoise	GO:0044765	single-organism transport	6.1e-05
MEturquoise	GO:0006820	anion transport	7.1e-05
MEturquoise	GO:0007275	multicellular organism development	7e-05
MEturquoise	GO:0006857	oligopeptide transport	8.2e-05
MEturquoise	GO:1902578	single-organism localization	0.0001
MEturquoise	GO:0044707	single-multicellular organism process	0.00012
MEturquoise	GO:0015833	peptide transport	0.00012
MEturquoise	GO:0048856	anatomical structure development	0.00015
MEturquoise	GO:0032501	multicellular organismal process	0.00015
MEturquoise	GO:0055080	cation homeostasis	0.0002
MEturquoise	GO:0032502	developmental process	0.00021
MEturquoise	GO:0071702	organic substance transport	0.00023
MEturquoise	GO:0044767	single-organism developmental process	0.00031
MEturquoise	GO:0009719	response to endogenous stimulus	0.00034
MEturquoise	GO:0055065	metal ion homeostasis	0.00045
MEturquoise	GO:0098771	inorganic ion homeostasis	0.00058
MEturquoise	GO:0009725	response to hormone	0.00085
MEturquoise	GO:0050801	ion homeostasis	0.0012
MEturquoise	GO:0048731	system development	0.0013
MElightgreen	GO:0006950	response to stress	2.7e-08
MElightgreen	GO:0009991	response to extracellular stimulus	7.8e-08
MElightgreen	GO:0010438	cellular response to sulfur starvation	3.4e-06
MElightgreen	GO:0000103	sulfate assimilation	9.9e-06
MElightgreen	GO:0019419	sulfate reduction	7.7e-05
MElightgreen	GO:0006790	sulfur compound metabolic process	7.9e-05
MElightgreen	GO:0031669	cellular response to nutrient levels	5.7e-05
MElightgreen	GO:0019344	cysteine biosynthetic process	5.8e-05
MElightgreen	GO:0009267	cellular response to starvation	6.7e-05
MElightgreen	GO:1901607	alpha-amino acid biosynthetic process	9.1e-05
MElightgreen	GO:0042594	response to starvation	0.00011
MElightgreen	GO:0006534	cysteine metabolic process	0.00013
MElightgreen	GO:0031667	response to nutrient levels	0.00014
MEcyan	GO:0071495	cellular response to endogenous stimulus	2.2e-05
MEcyan	GO:0032870	cellular response to hormone stimulus	6.2e-05
MEcyan	GO:0009755	hormone-mediated signaling pathway	5.8e-05
MEcyan	GO:0009755	hormone-mediated signaling pathway	4e-05
MEcyan	GO:0010033	response to organic substance	0.00013
MEcyan	GO:0071310	cellular response to organic substance	0.00013
MEcyan	GO:0042221	response to chemical	0.00023
MEcyan	GO:0009725	response to hormone	0.00023
MEcyan	GO:0070887	cellular response to chemical stimulus	0.00028
MEcyan	GO:0009719	response to endogenous stimulus	0.00033
MEcyan	GO:0044699	single-organism process	0.00041
MEcyan	GO:0009873	ethylene-activated signaling pathway	0.00046
