# Supplementary material for: High‐resolution temporal dynamic transcriptome landscape reveals a GhCAL‐mediated flowering regulatory pathway in cotton (Gossypium hirsutum L.)
Source: Plant Biotechnol J. 2020 Aug 3;19(1):153–66. doi: 10.1111/pbi.13449 (PMC7769237; doi:10.1111/pbi.13449)
Supplement: Supplementary file 11 — Table S4 MElightcyan network analysis. [file PBI-19-153-s006.xlsx]

## Sheet: Sheet1
Table S4 MElightcyan network analysis
GeneID	Number Of Edges	kME	ModuleColor	Annotation	C0	C1	C2	C3	C4	C5	YZ0	YZ1	YZ2	YZ3	YZ4	YZ5	G0	G1	G2	G3	G4	G5	STS0	STS1	STS2	STS3	STS4	STS5
GH_D07G0876	51	0.998832	lightcyan	Transcription factor CAULIFLOWER	0.415523	0.738152	0.985643	4.07235	3.75407	9.99296	0.42213	1.04866	1.34208	2.50443	4.36766	9.3581	0.387217	0.297839	0.633962	0.76132	1.7359	2.96656	0.490396	0.28753	0.617828	0.841623	1.36355	1.74459
GH_D09G0468	48	0.977572	lightcyan	MADS-box transcription factor 6	0.138712	0.486265	0.586191	1.68139	1.81397	3.5915	0.139038	0.253027	0.519251	1.61196	1.36466	3.26414	0.107837	0.0852501	0.217125	0.145878	0.510865	0.670689	0.0858248	0.359818	0.27632	0.170208	0.439597	0.647387
GH_D11G0898	46	0.965226	lightcyan	MADS-box protein SOC1	0.608137	2.47844	3.82799	7.95422	9.01591	23.3832	1.1195	2.15065	2.80396	7.69335	7.63779	21.5747	0.292595	1.51641	1.60657	3.3998	4.78739	6.26086	0.787116	1.89042	1.82111	3.65923	4.09442	6.49918
GH_A04G1749	45	0.961432	lightcyan	Floral homeotic protein APETALA 1	0.0618308	0	0	0.195388	0.662743	4.35198	0.0321833	0	0	0.589571	1.74369	10.4587	0.0312989	0	0	0	0.164695	0.422667	0	0	0	0	0	0.0690783
GH_A07G0749	44	0.959346	lightcyan	Agamous-like MADS-box protein AGL8 homolog	1.43439	5.75752	7.40466	13.4212	16.4693	27.0145	1.78498	5.45575	6.8871	14.7166	14.2652	27.6865	0.98437	1.96243	2.2015	4.69331	6.71929	11.7301	1.5913	2.33416	3.11392	4.29763	6.04396	12.5931
GH_D13G0875	44	0.956457	lightcyan	Floral homeotic protein APETALA 1	0	0.0279917	0.0814392	0.711189	1.11956	5.59947	0	0	0.0277647	0.822367	1.09923	10.9331	0	0	0	0.0600905	0.0551355	0.87093	0.0278967	0	0.0266377	0	0.0255814	0.276386
GH_A13G0850	40	0.955694	lightcyan	Floral homeotic protein APETALA 1	0.0269325	0	0.0293885	0.532263	1.05309	5.30947	0.0547173	0.0547937	0.0281033	0.393212	1.23485	9.88456	0.0265914	0	0	0.0304116	0.168305	1.04886	0.0279556	0	0	0	0	0.257255
GH_D02G1434	40	0.952158	lightcyan	Floral homeotic protein APETALA 1 C	0.185098	0.336104	0.216228	1.05251	1.43855	5.48023	0.21108	0.368815	0.281664	1.5768	1.37782	7.72707	0.149774	0.12377	0.329944	0.0920359	0.251106	0.858464	0.187456	0.242172	0.091394	0.237705	0.274677	0.524233
GH_A11G0397	40	0.951094	lightcyan	MADS-box transcription factor 6	0.376644	0.378483	1.00234	0.781026	1.60604	3.26532	0.111687	0.11559	0.587933	0.611909	1.45595	5.78948	0.366219	0.371736	0.528094	0.0946995	0.757645	0.489902	0.46614	0.42476	0.280885	0.152067	0.506466	0.285
GH_D11G0414	39	0.95084	lightcyan	MADS-box transcription factor 6	0.31501	0.295297	0.920218	1.33492	2.71817	6.26332	0.03203	0.0965506	0.2301	0.461631	1.2803	6.343	0.099058	0.0342157	0.157734	0.564455	0.985279	0.387249	0.328926	0.223856	0.794409	0.3113	0.519181	0.559229
GH_D07G0744	39	0.950703	lightcyan	Agamous-like MADS-box protein AGL8 homolog	2.52238	9.53503	10.3396	20.8438	20.5327	47.2711	3.99591	9.47026	7.69607	25.3408	16.9407	46.5323	0.686639	3.8741	1.57787	8.7636	10.8242	21.9624	1.31965	2.36718	1.82744	6.69319	7.35599	19.1643
GH_A11G0860	39	0.950375	lightcyan	Agamous-like MADS-box protein AGL6	0.113343	0.0285653	0.160066	0.0818183	0.245165	1.44636	0.0266584	0.0552428	0.0570767	0	0.0542505	1.41438	0.0802858	0	0.0837491	0	0.0277971	0.0822896	0.056653	0.0282153	0.0271836	0.0299194	0	0
GH_A02G0772	39	0.948741	lightcyan	Floral homeotic protein PMADS 2	0	0.034517	0	0	0	1.17926	0	0	0	0	0.0333479	1.43076	0	0	0	0	0	0	0	0	0	0	0	0
GH_D03G1119	38	0.946422	lightcyan	Agamous-like MADS-box protein AGL8 homolog	0.460455	0.583875	0.840461	2.17352	2.19538	6.61095	0.202837	0.557511	0.662822	1.7618	1.6996	7.69153	0.0284412	0.202705	0.0586131	0.495045	0.419792	1.36758	0.0302012	0.0897983	0.0576764	0.368413	0.204953	1.29103
GH_D13G0873	37	0.94524	lightcyan	MADS-box protein CMB1	0	0.254672	0.366217	0.999624	1.065	5.51874	0.0814742	0.0838615	0.312734	0.606936	0.750166	7.91381	0.0814189	0.271723	0.314414	0.357842	0.423851	0.998277	0.0559119	0.308861	0.166027	0.61465	0.682719	0.790524
GH_D04G2098	37	0.943867	lightcyan	Floral homeotic protein APETALA 1	0	0	0	0.326941	0.853881	7.93757	0	0	0.0322522	0.430983	1.39881	14.8896	0	0	0.0325913	0	0	0.585951	0.0332357	0	0	0	0	0.0314886
GH_A07G1992	36	0.942898	lightcyan	Developmental protein SEPALLATA 2	0.0811273	0.0559218	0.0531374	0.0844426	0.459417	1.48597	0.0274703	0.0553558	0.142203	0.248449	0.163572	2.39652	0.0266999	0.165135	0.11121	0.0591681	0.113696	0.195274	0.0567042	0.0557183	0.0270726	0.0560414	0.195771	0.0824571
GH_D07G1990	35	0.942851	lightcyan	Developmental protein SEPALLATA 2	0	0	0	0	0.156378	0.9513	0	0	0	0.0264489	0.135255	1.84465	0	0	0	0	0	0	0	0	0.0512185	0	0	0.0525902
GH_A04G1696	35	0.941265	lightcyan	Agamous-like MADS-box protein AGL9 homolog	0	0.158775	0.0406156	0.0764722	0.112327	1.92814	0	0	0	0.0384846	0	3.44707	0.036555	0	0	0.0407196	0	0.152278	0	0	0	0	0	0
GH_D11G0897	34	0.938887	lightcyan	Agamous-like MADS-box protein AGL6	0.111767	0.173152	0.168921	0.415209	0.517092	2.48471	0.192124	0.0550285	0.113744	0.335889	0.715195	3.01577	0.249187	0.110708	0.079591	0.175343	0.367238	0.383986	0.056653	0.0279733	0.0814718	0.382437	0.251001	0.276824
GH_A10G0417	31	0.936632	lightcyan	Gibberellin 2-beta-dioxygenase	0.894943	2.34286	1.72009	1.68664	1.93714	4.15605	1.03461	1.48508	1.8782	1.88629	1.91777	4.24084	1.07207	1.32169	0.977382	1.20874	1.07073	1.93507	1.26987	1.06382	0.606811	1.11009	1.10273	1.78995
GH_A07G0875	29	0.93614	lightcyan	Transcription factor CAULIFLOWER	0.0278378	0.843848	1.26282	2.7285	4.32816	15.0237	0.167725	0.540567	0.667833	3.37835	5.93465	18.7839	0.0564741	0.0564926	0.0858604	0.468574	0.8673	1.48628	0.0872672	0.0562806	0.0291281	0.373236	0.473749	1.68158
GH_D12G1402	29	0.933913	lightcyan	Werner syndrome ATP-dependent helicase	0.81646	0.950297	0.958703	1.45965	1.72694	4.34845	0.601155	0.813489	0.910443	1.7284	1.62661	3.87355	0.752952	0.823513	0.983023	1.06964	1.32083	2.03026	0.723419	0.455355	0.857981	0.877364	1.47285	1.69406
GH_D01G0485	29	0.933555	lightcyan	Pathogen-related protein	0.914155	0.76262	0.809057	2.2183	2.08263	4.51119	1.15256	0.969256	1.02473	2.3785	2.84745	4.50107	0.167919	0.196294	0.214041	0.145379	0.0585201	0.959024	0	0	0	0.247965	0.0286762	0.118644
GH_A03G1339	28	0.932529	lightcyan	Agamous-like MADS-box protein AGL9 homolog	0.0814598	0.0602634	0.0296294	0.19654	0.0267053	0.785194	0	0.110164	0.0276259	0.198653	0.0823711	1.68695	0.0568366	0.0826552	0.0558327	0.0603662	0	0.111088	0.084893	0	0	0.0263517	0	0
GH_D02G1615	28	0.931183	lightcyan	Agamous-like MADS-box protein AGL9 homolog	0	0.0285653	0	0	0.0267053	0.50707	0	0	0	0	0.137612	1.4639	0	0	0	0.0268275	0	0	0	0	0	0	0	0.0548834
GH_D02G0787	28	0.930938	lightcyan	Floral homeotic protein GLOBOSA	0	0	0	0	0	0.198985	0	0	0	0	0	1.05146	0	0	0	0	0	0	0	0	0	0	0	0
GH_A03G0856	28	0.930348	lightcyan	Agamous-like MADS-box protein AGL8 homolog	2.69357	11.6895	10.8282	16.4688	15.5593	23.571	2.73205	9.19889	8.40839	15.3857	15.4754	26.5936	0.511109	3.51637	2.92509	5.33997	6.43693	10.8745	0.948604	3.486	2.19349	4.29532	5.54739	11.1857
GH_A11G2638	27	0.929527	lightcyan	4-aminobutyrate aminotransferase, mitochondrial	2.95896	1.87618	2.87735	4.91126	5.54494	10.6677	2.03099	2.81934	2.38676	5.15934	5.46185	9.81695	2.54153	2.01282	2.1174	2.78645	2.68639	4.34016	1.97535	1.06612	1.78927	2.69807	3.06998	5.72511
GH_A05G1589	27	0.922215	lightcyan	WUSCHEL-related homeobox 9	0.79501	1.12881	1.42761	2.03342	2.19719	2.87845	0.708426	1.18113	1.25022	2.0949	1.99441	4.4637	0.349346	0.674876	0.709564	0.732313	1.13093	2.02648	0.564054	0.857499	0.654718	0.827945	0.73337	1.17477
GH_A05G0180	27	0.921524	lightcyan	Zinc finger Ran-binding domain-containing protein 2	1.51313	1.15866	0.618495	0.235342	0	0	0.786599	0.703439	1.01615	0.0475712	0.185535	0.0460112	2.01674	3.58155	0.504264	0.0909155	0.142439	0	2.68054	1.4576	0.28261	0.0967674	0	0.228511
GH_A04G1751	26	0.920894	lightcyan	Agamous-like MADS-box protein AGL3	1.08516	3.31945	1.90388	3.80718	4.46885	10.8508	1.13923	2.33968	2.17785	2.72619	4.79471	20.0906	0.725352	2.36661	1.62521	1.56445	2.03708	2.64792	1.11606	1.5924	1.05821	1.42546	1.46862	1.38741
GH_A01G0946	18	0.912431	lightcyan	basic helix-loop-helix (bHLH) DNA-binding superfamily protein	6.12426	7.43957	9.40654	11.0377	11.5943	21.2996	5.85877	8.79009	7.85015	15.0575	9.48185	22.1939	2.634	3.39858	3.5572	7.19113	6.38749	10.4405	4.88423	4.67548	2.86221	8.33848	5.1396	8.73126
GH_D06G1847	18	0.90454	lightcyan	Neurofilament medium polypeptide	10.995	16.4867	17.5788	23.7802	19.7066	35.1123	10.2316	17.9077	13.5828	26.466	22.2754	38.2545	7.69376	10.5376	9.34064	11.995	10.1014	19.8391	7.59158	11.5496	8.33525	11.2224	11.4512	17.6059
GH_D07G2172	17	0.898096	lightcyan	dCTP pyrophosphatase 1	0.735563	2.20184	1.85078	3.05476	2.97622	6.78253	1.0288	1.83593	1.8334	3.09506	2.53735	5.47186	1.07906	0.999471	1.51113	2.10414	1.77304	2.59709	1.33407	1.51848	1.12271	2.15467	2.15883	2.02942
GH_D13G0146	17	0.897738	lightcyan	Senescence associated gene 20	0.0929129	0	0	0.032256	0	0.612333	0	0.0319414	0	0.0324657	0.0650316	1.17009	0	0.0318608	0.0316086	0.0354562	0	0.191948	0	0	0	0.0355673	0	0.229569
GH_A11G0527	15	0.896039	lightcyan	Putative ribonuclease H protein At1g65750	0.097363	0.532089	0.683705	0.573101	1.02282	2.57046	0.0934209	0.235348	0.335058	0.809251	1.25194	4.03509	0.0963064	0.278595	0.266202	0.545522	0.719508	0.936388	0.0477574	0.0952085	0.322026	0.427464	0.798212	1.48015
GH_A06G0769	9	0.867778	lightcyan	Transcription factor MYBS3	1.82109	1.69311	2.41259	3.91429	4.01249	6.34026	1.3775	2.27175	2.90679	5.33549	2.59566	4.92724	1.07833	2.07911	1.78926	2.6939	2.18469	3.52374	1.81117	1.89542	2.5306	2.43074	2.6296	3.16275
GH_A04G0165	8	0.83505	lightcyan	NEP1-interacting protein 1	4.03461	4.53877	5.03142	4.95186	6.96887	9.4373	3.62342	5.57404	3.63788	6.1479	8.10927	11.694	1.83983	3.25012	3.12975	3.73913	5.88639	8.18083	1.75663	3.42406	1.93448	3.98734	5.84151	7.0261
GH_D04G0013	8	0.821116	lightcyan	Starch synthase 1, chloroplastic/amyloplastic	0.398346	0.852167	0.920553	0.664241	1.08712	1.76462	0.349396	0.595393	0.608656	0.72798	0.795346	1.20387	0.623571	0.788682	0.535656	0.512611	0.669363	0.557371	0.603922	0.537559	0.571353	0.411187	0.62833	0.519035
GH_D07G1748	7	0.808105	lightcyan	23S rRNA (uracil(1939)-C(5))-methyltransferase RlmD	2.39629	10.6731	5.13449	15.138	16.7681	21.3549	2.19014	12.6417	9.03204	20.3483	25.775	28.3367	2.44131	8.65528	5.30379	7.80391	7.90559	5.66376	2.74621	7.11841	4.41618	8.69959	9.25274	6.63937
GH_A10G1350	5	0.77467	lightcyan	High mobility group B protein 15	1.63879	0.917799	1.41467	1.34241	2.04905	2.38418	1.74966	0.983619	1.11326	1.41248	2.08391	2.5849	1.05433	0.921139	1.17237	1.33516	1.30676	1.0806	1.2321	1.32781	1.16683	1.47635	1.03062	1.00527
GH_D11G2692	4	0.764335	lightcyan	Stress response protein nst1	2.24416	5.52492	3.43879	9.51137	8.56881	15.6598	1.72025	3.63061	2.5424	12.727	13.6867	31.7467	1.47901	3.14087	1.99441	8.35389	2.95854	10.6437	2.28411	2.28042	2.87147	5.93821	1.54787	16.0445
GH_D05G4000	3	0.734728	lightcyan	Receptor-like protein 12	0.679505	0.827614	1.65608	1.95015	2.39067	1.25846	0.373822	0.726218	1.00791	1.36172	2.05899	1.63514	0.195415	0.636317	0.423328	0.398342	1.76725	1.16659	0.318097	0.309733	0.519726	0.695068	1.49892	1.13107
GH_D11G3180	2	0.729429	lightcyan	Zinc finger protein 592	2.70049	2.84843	5.96683	10.8235	6.98244	8.48406	1.73645	2.0101	4.64124	11.2243	5.75029	9.67493	0.997545	1.94826	2.57829	3.087	2.68672	5.69464	0.639578	0.730291	1.63456	2.78869	2.89198	2.48655
GH_A08G0383	1	0.706472	lightcyan	Transcription factor MYB3	31.3651	36.9418	38.7432	34.6947	38.8087	67.9653	30.3551	32.0533	29.2226	34.5326	35.3894	65.6837	28.0837	26.7592	21.5792	29.3044	27.373	51.9116	31.828	24.9846	25.004	29.3653	25.096	51.5397
