# Supplementary material for: High‐resolution temporal dynamic transcriptome landscape reveals a GhCAL‐mediated flowering regulatory pathway in cotton (Gossypium hirsutum L.)
Source: Plant Biotechnol J. 2020 Aug 3;19(1):153–66. doi: 10.1111/pbi.13449 (PMC7769237; doi:10.1111/pbi.13449)
Supplement: Supplementary file 12 — Table S5 Flowering time‐related phenotypes of GhCAL overexpression and wild‐type Arabidopsis plants. [file PBI-19-153-s007.xls]

## Sheet: Sheet1
Table S5 Flowering time-related phenotypes of GhCAL overexpression and wild-type Arabidopsis plants.
Plants were grown under long day conditions (16h/8h photoperiod).
Genotype: Col, Columbia; 35::GhCAL, transgenic lines of GhCAL.
Indicators of anthesis (days after sowing (DAS)), shown as average ± standard deviation (SD).
Indicators of leaf numbers, shown as average ± SD.
** Significantly different from Col-0 at p < 0.01.
Genotype	Bolting(DAS)	Anthesis(DAS)	Number of rosette leaves
Col-0	26.0±1.10	34.20±0.62	12.80±1.33
35::GhCAL-1	21.9±1.46**	29.12±1.76**	9.70±1.55**
35::GhCAL-2	22.9±1.01**	29.66±0.67**	10.00±0.96**
35::GhCAL-3	21.4±0.89**	28.00±1.03**	9.40±0.67**
