# Supplementary material for: High‐resolution temporal dynamic transcriptome landscape reveals a GhCAL‐mediated flowering regulatory pathway in cotton (Gossypium hirsutum L.)
Source: Plant Biotechnol J. 2020 Aug 3;19(1):153–66. doi: 10.1111/pbi.13449 (PMC7769237; doi:10.1111/pbi.13449)
Supplement: Supplementary file 13 — Table S6 Flowering time‐related phenotypes of GhAGL6‐D09 overexpression and wild‐type Arabidopsis plants. [file PBI-19-153-s008.xlsx]

## Sheet: Sheet1
Table S6 Flowering time-related phenotypes of GhAGL6-D09 overexpression and wild-type Arabidopsis plants.
Plants were grown under long day conditions (16h/8h photoperiod).
Genotype: Col, Columbia; 35::GhAGL6-D09, transgenic lines of GhAGL6-D09.
Indicators of anthesis (days after sowing (DAS)), shown as average ± standard deviation (SD).
Indicators of leaf numbers, shown as average ± SD.
** Significantly different from Col-0 at p < 0.01.
Genotype	Bolting(DAS)	Anthesis(DAS)	Number of rosette leaves
Col-0	26.00±1.10	34.20±0.62	12.80±1.33
35::GhAGL6-D09-1	20.55±1.23**	26.48±1.08**	8.70±1.52**
35::GhAGL6-D09-2	21.54±0.92**	26.12±1.21**	8.30±0.98**
35::GhAGL6-D09-3	20.16±0.79**	27.71±1.15**	7.42±1.54**
