# Supplementary material for: High‐resolution temporal dynamic transcriptome landscape reveals a GhCAL‐mediated flowering regulatory pathway in cotton (Gossypium hirsutum L.)
Source: Plant Biotechnol J. 2020 Aug 3;19(1):153–66. doi: 10.1111/pbi.13449 (PMC7769237; doi:10.1111/pbi.13449)
Supplement: Supplementary file 14 — Table S7 Flowering time‐related phenotypes of GhAP1‐A04 overexpression and wild‐type Arabidopsis plants. [file PBI-19-153-s009.xlsx]

## Sheet: Sheet1
Table S7 Flowering time-related phenotypes of GhAP1-A04 overexpression and wild-type Arabidopsis plants.
Plants were grown under long day conditions (16h/8h photoperiod).
Genotype: Col, Columbia; 35::GhAP1-04, transgenic lines of GhAP1-A04.
Indicators of anthesis (days after sowing (DAS)), shown as average ± standard deviation (SD).
Indicators of leaf numbers, shown as average ± SD.
** Significantly different from Col-0 at p < 0.01.
Genotype	Bolting(DAS)	Anthesis(DAS)	Number of rosette leaves
Col-0	26.00±1.10	34.20±0.62	12.80±1.33
35::GhAP1-A04-1	19.33±1.33**	27.12±1.30**	7.70±1.19**
35::GhAP1-A04-2	18.43±1.16**	26.42±1.13**	8.30±0.94**
35::GhAP1-A04-3	19.46±0.52**	27.77±1.67**	7.12±0.84**
