# Supplementary material for: High‐resolution temporal dynamic transcriptome landscape reveals a GhCAL‐mediated flowering regulatory pathway in cotton (Gossypium hirsutum L.)
Source: Plant Biotechnol J. 2020 Aug 3;19(1):153–66. doi: 10.1111/pbi.13449 (PMC7769237; doi:10.1111/pbi.13449)
Supplement: Supplementary file 15 — Table S8 List of all primers used in this study. [file PBI-19-153-s013.xlsx]

## Sheet: Sheet1
Table S8 PCR primers used.
	Genes	Primer_ID	Primer (5'-3')
For qRT-PCR	GhCAL	Forward	CCAATATCCATTTTTGTTTCAGT
		Reverse	TACCTCTACCCATATTTTGTTTT
	GhAGL6-D09	Forward	ATGGGGAGAGGAAAAGTGGTG
		Reverse	TCAAAGCCATCCTGCAGTACA
	GhAP1-A04	Forward	GCTACAGAATTTGGAACAACAGC
		Reverse	CCACCGTTTTCTCCCTTTCCTTG
	GhSEP4	Forward	TTGAGCAGCTTGAGCGTCAGTT
		Reverse	TGCTCCCCAGTTTCCCATGTTG
	AtCAL	Forward	GGAAGATCTTGATTCGTTGAGC
		Reverse	GGATTCGAACATAGCTTGGTTC
	AtAP1	Forward	CATTCTCGAAAAGAAGAGCTGG
		Reverse	ACTCCATCGACCAGTTTGTATT
	AtSEP4	Forward	GAGCTTTCTGTCCTTTGTGATG
		Reverse	TATACTTATCAACCGTCCTCGC
	GhActin	Forward	ATCCTCCGTCTTGACCTTG
		Reverse	TGTCCGTCAGGCAACTCAT
	AtUBQ1	Forward	TGAGCCTTCCTTGATGATGCT
		Reverse	GCACTTGCGGCAAATCATCT
For gene cloning	GhCAL	Forward	ATGGGTAGAGGTAGGGTTCAA
		Reverse	TCACTGATTTGGTACTAGGTT
	GhAGL6-D09	Forward	ATGGGGAGAGGAAAAGTGGTG
		Reverse	TCAAAGCCATCCTGCAGTACA
	GhAP1-A04	Forward	ATGGGAAGAGGTAGGGTTCAA
		Reverse	TCATGCAGCAAAATATCCCAG
For VIGS	GhCAL	Forward	GAAGCGAATACGAACTAGAAA
		Reverse	TCACTGATTTGGTACTAGGTT
	GhAGL6-D09	Forward	CAAGCTAGACAGAAGAAGACGCA
		Reverse	CAGTACATTTGTTTGCACCTGAT
	GhAP1-A04	Forward	AAAAAAAACCATCTCATCTCCG
		Reverse	GCAGGTATAAATAGGTTCAAGG
For PCR detection	Anti-GhCAL	Forward	GTGGCTCCTACAAATGCCATCA
		Reverse	TCACTGATTTGGTACTAGGTT
